# Supplementary material for: Transcriptional profiling in the livers of rats after hypobaric hypoxia exposure
Source: PeerJ. 2019 Apr 9;7:e6499. doi: 10.7717/peerj.6499 (PMC6461035; doi:10.7717/peerj.6499)
Supplement: Table S1 [file peerj-07-6499-s001.xls]

## Sheet: supplemental Table S1AMS_DEA_Li
rowname	W2L.L	W4L.L	W4L.W2L	AveExpr	F	P.Value	adj.P.Val	GENENAME	PATH	path_name	GO	Term	Ontology	Definition
LOC689230	4.63612	-0.0708716	-4.70699	-5.16196	304.196	3.32e-09	6.98e-05	similar to stefin A2			GO:0004869; GO:0005622; GO:0005829; GO:0010951	cysteine-type endopeptidase inhibitor activity; intracellular; cytosol; negative regulation of endopeptidase activity	MF; CC; BP	Stops, prevents or reduces the activity of a cysteine-type endopeptidase, any enzyme that hydrolyzes peptide bonds in polypeptides by a mechanism in which the sulfhydryl group of a cysteine residue at the active center acts as a nucleophile.; The living contents of a cell; the matter contained within (but not including) the plasma membrane, usually taken to exclude large vacuoles and masses of se…
Heatr6	2.01356	-0.0470771	-2.06064	3.71581	59.4785	4.99e-06	0.0145429	HEAT repeat containing 6			GO:0003674; GO:0005575; GO:0008150	molecular_function; cellular_component; biological_process	MF; CC; BP	The actions of a single gene product or complex at the molecular level consisting of a single biochemical activity or multiple causally linked biochemical activities. A given gene product may exhibit one or more molecular functions.; The part of a cell, extracellular environment or virus in which a gene product is located. A gene product may be located in one or more parts of a cell and its locat…
Mep1a	-0.208187	2.30951	2.51769	-5.61681	54.5968	7.22e-06	0.0145429	meprin A subunit alpha	4974	Protein digestion and absorption	GO:0004222; GO:0006508; GO:0008270; GO:0016020; GO:0017090	metalloendopeptidase activity; proteolysis; zinc ion binding; membrane; meprin A complex	MF; BP; CC	Catalysis of the hydrolysis of internal, alpha-peptide bonds in a polypeptide chain by a mechanism in which water acts as a nucleophile, one or two metal ions hold the water molecule in place, and charged amino acid side chains are ligands for the metal ions.; The hydrolysis of proteins into smaller polypeptides and/or amino acids by cleavage of their peptide bonds.; Interacting selectively and n…
Wnt11	-0.208187	2.74611	2.9543	-5.45853	48.713	1.17e-05	0.0145429	Wnt family member 11	04310; 04340; 04916; 05200; 05217	Wnt signaling pathway; Hedgehog signaling pathway; Melanogenesis; Pathways in cancer; Basal cell carcinoma	GO:0001649; GO:0001822; GO:0001837; GO:0003151; GO:0003402; GO:0003674; GO:0005096; GO:0005109; GO:0005575; GO:0005576; GO:0005578; GO:0005615; GO:0005737; GO:0006468; GO:0010628; GO:0016055; GO:0030154; GO:0030182; GO:0030282; GO:0030295; GO:0030308; GO:0030325; GO:0030335; GO:0030336; GO:0031667; GO:0032147; GO:0032915; GO:0034394; GO:0035567; GO:0043065; GO:0043066; GO:0043547; GO:0044212; GO:…	osteoblast differentiation; kidney development; epithelial to mesenchymal transition; outflow tract morphogenesis; planar cell polarity pathway involved in axis elongation; molecular_function; GTPase activator activity; frizzled binding; cellular_component; extracellular region; proteinaceous extracellular matrix; extracellular space; cytoplasm; protein phosphorylation; positive regulation of gen…	BP; MF; CC	The process whereby a relatively unspecialized cell acquires the specialized features of an osteoblast, a mesodermal or neural crest cell that gives rise to bone.; The process whose specific outcome is the progression of the kidney over time, from its formation to the mature structure. The kidney is an organ that filters the blood and/or excretes the end products of body metabolism in the form of…
Cpb1	3.50436	4.41452	0.910152	-0.123229	48.6803	1.18e-05	0.0145429	carboxypeptidase B1	04972; 04974	Pancreatic secretion; Protein digestion and absorption	GO:0004180; GO:0004181; GO:0005575; GO:0005615; GO:0006508; GO:0008150; GO:0008270	carboxypeptidase activity; metallocarboxypeptidase activity; cellular_component; extracellular space; proteolysis; biological_process; zinc ion binding	MF; CC; BP	Catalysis of the hydrolysis of the terminal or penultimate peptide bond at the C-terminal end of a peptide or polypeptide.; Catalysis of the hydrolysis of C-terminal amino acid residues from a polypeptide chain by a mechanism in which water acts as a nucleophile, one or two metal ions hold the water molecule in place, and charged amino acid side chains are ligands for the metal ions.; The part of…
Ckmt1	-1.57357	3.09878	4.67236	-3.2838	47.0667	1.36e-05	0.0158458	creatine kinase, mitochondrial 1	00330; 01100	Arginine and proline metabolism; Metabolic pathways	GO:0001822; GO:0004111; GO:0005524; GO:0005739; GO:0005743; GO:0007420; GO:0007519; GO:0016301; GO:0016310; GO:0021549; GO:0032091; GO:0042803; GO:0043066; GO:0043204; GO:0043209; GO:0044289; GO:0048565	kidney development; creatine kinase activity; ATP binding; mitochondrion; mitochondrial inner membrane; brain development; skeletal muscle tissue development; kinase activity; phosphorylation; cerebellum development; negative regulation of protein binding; protein homodimerization activity; negative regulation of apoptotic process; perikaryon; myelin sheath; contact site; digestive tract developm…	BP; MF; CC	The process whose specific outcome is the progression of the kidney over time, from its formation to the mature structure. The kidney is an organ that filters the blood and/or excretes the end products of body metabolism in the form of urine.; Catalysis of the reaction: ATP + creatine = N-phosphocreatine + ADP + 2 H(+).; Interacting selectively and non-covalently with ATP, adenosine 5'-triphospha…
Pnrc1	-2.2427	-0.593402	1.6493	5.44762	41.3689	2.34e-05	0.0175354	proline-rich nuclear receptor coactivator 1			GO:0000184; GO:0000932; GO:0005634; GO:0006351; GO:0006355; GO:0031087	nuclear-transcribed mRNA catabolic process, nonsense-mediated decay; P-body; nucleus; transcription, DNA-templated; regulation of transcription, DNA-templated; deadenylation-independent decapping of nuclear-transcribed mRNA	BP; CC	The nonsense-mediated decay pathway for nuclear-transcribed mRNAs degrades mRNAs in which an amino-acid codon has changed to a nonsense codon; this prevents the translation of such mRNAs into truncated, and potentially harmful, proteins.; A focus in the cytoplasm where mRNAs may become inactivated by decapping or some other mechanism. Protein and RNA localized to these foci are involved in mRNA d…
Dlgap3	3.01787	0.323861	-2.69401	-5.45853	39.5444	2.82e-05	0.0197562	DLG associated protein 3			GO:0001540; GO:0005515; GO:0005886; GO:0014069; GO:0017146; GO:0019904; GO:0023052; GO:0030054; GO:0030165; GO:0032947; GO:0043025; GO:0043197; GO:0045202; GO:0045211; GO:0065003; GO:0097110	amyloid-beta binding; protein binding; plasma membrane; postsynaptic density; NMDA selective glutamate receptor complex; protein domain specific binding; signaling; cell junction; PDZ domain binding; protein-containing complex scaffold activity; neuronal cell body; dendritic spine; synapse; postsynaptic membrane; protein-containing complex assembly; scaffold protein binding	MF; CC; BP	Interacting selectively and non-covalently with amyloid-beta peptide/protein and/or its precursor.; Interacting selectively and non-covalently with any protein or protein complex (a complex of two or more proteins that may include other nonprotein molecules).; The membrane surrounding a cell that separates the cell from its external environment. It consists of a phospholipid bilayer and associate…
Si	-1.54164	3.90142	5.44307	-3.53654	35.8843	4.22e-05	0.0221545	sucrase-isomaltase	00500; 01100; 04973	Starch and sucrose metabolism; Metabolic pathways; Carbohydrate digestion and absorption	GO:0004553; GO:0004558; GO:0004564; GO:0004574; GO:0004575; GO:0005515; GO:0005903; GO:0005975; GO:0007568; GO:0007584; GO:0009744; GO:0009750; GO:0016020; GO:0016021; GO:0016324; GO:0030246; GO:0032868; GO:0033189; GO:0042594; GO:0045121; GO:0051384	hydrolase activity, hydrolyzing O-glycosyl compounds; alpha-1,4-glucosidase activity; beta-fructofuranosidase activity; oligo-1,6-glucosidase activity; sucrose alpha-glucosidase activity; protein binding; brush border; carbohydrate metabolic process; aging; response to nutrient; response to sucrose; response to fructose; membrane; integral component of membrane; apical plasma membrane; carbohydra…	MF; CC; BP	Catalysis of the hydrolysis of any O-glycosyl bond.; Catalysis of the hydrolysis of terminal, non-reducing alpha-(1->4)-linked alpha-D-glucose residues with release of alpha-D-glucose.; Catalysis of the reaction: a fructofuranosylated fructofuranosyl acceptor + H2O = a non fructofuranosylated fructofuranosyl acceptor + a beta-D-fructofuranoside.; Catalysis of the hydrolysis of (1->6)-alpha-D-gluc…
Niacr1	6.19908	2.784	-3.41508	-0.163501	34.8756	4.75e-05	0.0243031	niacin receptor 1			GO:0001614; GO:0001781; GO:0004930; GO:0005525; GO:0005886; GO:0007186; GO:0016020; GO:0016021; GO:0030054; GO:0033031; GO:0035590; GO:0050995; GO:0070165; GO:0070553	purinergic nucleotide receptor activity; neutrophil apoptotic process; G-protein coupled receptor activity; GTP binding; plasma membrane; G-protein coupled receptor signaling pathway; membrane; integral component of membrane; cell junction; positive regulation of neutrophil apoptotic process; purinergic nucleotide receptor signaling pathway; negative regulation of lipid catabolic process; positiv…	MF; BP; CC	Combining with a purine nucleotide and transmitting the signal from one side of the membrane to the other to initiate a change in cell activity.; Any apoptotic process in a neutrophil, any of the immature or mature forms of a granular leukocyte that in its mature form has a nucleus with three to five lobes connected by slender threads of chromatin, and cytoplasm containing fine inconspicuous gran…
Csf2	2.02969	-0.0708716	-2.10056	-5.87202	34.2896	5.09e-05	0.0248933	colony stimulating factor 2	04060; 04630; 04640; 04650; 04660; 04664; 05146; 05323	Cytokine-cytokine receptor interaction; Jak-STAT signaling pathway; Hematopoietic cell lineage; Natural killer cell mediated cytotoxicity; T cell receptor signaling pathway; Fc epsilon RI signaling pathway; Amoebiasis; Rheumatoid arthritis	GO:0001821; GO:0001892; GO:0002521; GO:0005125; GO:0005129; GO:0005615; GO:0006955; GO:0008083; GO:0008284; GO:0010468; GO:0010469; GO:0010628; GO:0010744; GO:0030223; GO:0030224; GO:0032747; GO:0034021; GO:0034405; GO:0042045; GO:0042116; GO:0042127; GO:0042531; GO:0043011; GO:0043231; GO:0045187; GO:0045651; GO:0045740; GO:0045892; GO:0045918; GO:0050673; GO:0071222; GO:0071803; GO:0097011; GO:…	histamine secretion; embryonic placenta development; leukocyte differentiation; cytokine activity; granulocyte macrophage colony-stimulating factor receptor binding; extracellular space; immune response; growth factor activity; positive regulation of cell proliferation; regulation of gene expression; regulation of signaling receptor activity; positive regulation of gene expression; positive regul…	BP; MF; CC	The regulated release of histamine by a cell or tissue. It is formed by decarboxylation of histidine and it acts through receptors in smooth muscle and in secretory systems.; The embryonically driven process whose specific outcome is the progression of the placenta over time, from its formation to the mature structure. The placenta is an organ of metabolic interchange between fetus and mother, pa…
Fgf23	7.29699	-0.0732589	-7.37025	-4.03592	34.2093	5.14e-05	0.0248933	fibroblast growth factor 23	04010; 04810; 05200; 05218	MAPK signaling pathway; Regulation of actin cytoskeleton; Pathways in cancer; Melanoma	GO:0000165; GO:0005104; GO:0005105; GO:0005615; GO:0005622; GO:0006796; GO:0008083; GO:0008543; GO:0010469; GO:0010966; GO:0010980; GO:0030154; GO:0030500; GO:0030502; GO:0030643; GO:0032026; GO:0042359; GO:0042369; GO:0044320; GO:0045668; GO:0045893; GO:0046888; GO:0055062; GO:0070374; GO:0071305; GO:0071354; GO:0071374; GO:0090080; GO:1904383	MAPK cascade; fibroblast growth factor receptor binding; type 1 fibroblast growth factor receptor binding; extracellular space; intracellular; phosphate-containing compound metabolic process; growth factor activity; fibroblast growth factor receptor signaling pathway; regulation of signaling receptor activity; regulation of phosphate transport; positive regulation of vitamin D 24-hydroxylase acti…	BP; MF; CC	An intracellular protein kinase cascade containing at least a MAPK, a MAPKK and a MAP3K. The cascade can also contain an additional tiers: the upstream MAP4K. The kinases in each tier phosphorylate and activate the kinase in the downstream tier to transmit a signal within a cell.; Interacting selectively and non-covalently with the fibroblast growth factor receptor (FGFR).; Interacting selectivel…
Tnfrsf21	3.81264	0.508593	-3.30405	3.56942	33.8944	5.33e-05	0.0248933	TNF receptor superfamily member 21	4060	Cytokine-cytokine receptor interaction	GO:0001783; GO:0002250; GO:0005031; GO:0005887; GO:0006915; GO:0006954; GO:0006955; GO:0006959; GO:0007275; GO:0030424; GO:0030889; GO:0031226; GO:0031642; GO:0032496; GO:0033209; GO:0042127; GO:0042130; GO:0042552; GO:0042981; GO:0048713; GO:0050852; GO:0051402; GO:0071356; GO:0097190; GO:0097252; GO:2000663; GO:2000666; GO:2001180	B cell apoptotic process; adaptive immune response; tumor necrosis factor-activated receptor activity; integral component of plasma membrane; apoptotic process; inflammatory response; immune response; humoral immune response; multicellular organism development; axon; negative regulation of B cell proliferation; intrinsic component of plasma membrane; negative regulation of myelination; response t…	BP; MF; CC	Any apoptotic process in a B cell, a lymphocyte of B lineage with the phenotype CD19-positive and capable of B cell mediated immunity.; An immune response mediated by cells expressing specific receptors for antigen produced through a somatic diversification process, and allowing for an enhanced secondary response to subsequent exposures to the same antigen (immunological memory).; Combining with …
Gdpd3	2.15102	-0.0708716	-2.22189	-5.83906	32.5684	6.28e-05	0.0262334	glycerophosphodiester phosphodiesterase domain containing 3			GO:0004622; GO:0005789; GO:0006644; GO:0008081; GO:0016021; GO:0034638; GO:0048471	lysophospholipase activity; endoplasmic reticulum membrane; phospholipid metabolic process; phosphoric diester hydrolase activity; integral component of membrane; phosphatidylcholine catabolic process; perinuclear region of cytoplasm	MF; CC; BP	Catalysis of the reaction: 2-lysophosphatidylcholine + H2O = glycerophosphocholine + a carboxylate.; The lipid bilayer surrounding the endoplasmic reticulum.; The chemical reactions and pathways involving phospholipids, any lipid containing phosphoric acid as a mono- or diester.; Catalysis of the hydrolysis of a phosphodiester to give a phosphomonoester and a free hydroxyl group.; The component o…
Ctsw	1.64885	2.03565	0.386799	-1.94731	31.0617	7.61e-05	0.0282323	cathepsin W	4142	Lysosome	GO:0004197; GO:0005615; GO:0005764; GO:0051603	cysteine-type endopeptidase activity; extracellular space; lysosome; proteolysis involved in cellular protein catabolic process	MF; CC; BP	Catalysis of the hydrolysis of internal, alpha-peptide bonds in a polypeptide chain by a mechanism in which the sulfhydryl group of a cysteine residue at the active center acts as a nucleophile.; That part of a multicellular organism outside the cells proper, usually taken to be outside the plasma membranes, and occupied by fluid.; A small lytic vacuole that has cell cycle-independent morphology …
Tarm1	3.83591	-0.0708716	-3.90678	-5.3796	28.716	0.000104387	0.0306304	T cell-interacting, activating receptor on myeloid cells 1			GO:0005886; GO:0016021; GO:0034987; GO:1900017; GO:2000515; GO:2000562	plasma membrane; integral component of membrane; immunoglobulin receptor binding; positive regulation of cytokine production involved in inflammatory response; negative regulation of CD4-positive, alpha-beta T cell activation; negative regulation of CD4-positive, alpha-beta T cell proliferation	CC; MF; BP	The membrane surrounding a cell that separates the cell from its external environment. It consists of a phospholipid bilayer and associated proteins.; The component of a membrane consisting of the gene products and protein complexes having at least some part of their peptide sequence embedded in the hydrophobic region of the membrane.; Interacting selectively and non-covalently with one or more s…
Gzmf	2.52977	-0.0708716	-2.60065	-5.73565	27.12	0.000131128	0.0318852	granzyme F			GO:0004252; GO:0005737; GO:0006508; GO:0006955; GO:0008626; GO:0016485; GO:0030141; GO:0043231	serine-type endopeptidase activity; cytoplasm; proteolysis; immune response; granzyme-mediated apoptotic signaling pathway; protein processing; secretory granule; intracellular membrane-bounded organelle	MF; CC; BP	Catalysis of the hydrolysis of internal, alpha-peptide bonds in a polypeptide chain by a catalytic mechanism that involves a catalytic triad consisting of a serine nucleophile that is activated by a proton relay involving an acidic residue (e.g. aspartate or glutamate) and a basic residue (usually histidine).; All of the contents of a cell excluding the plasma membrane and nucleus, but including …
Steap1	2.37817	0.776099	-1.60207	-2.24504	26.9154	0.000135128	0.0318852	STEAP family member 1			GO:0005768; GO:0005886; GO:0005887; GO:0008823; GO:0015677; GO:0052851; GO:0055114	endosome; plasma membrane; integral component of plasma membrane; cupric reductase activity; copper ion import; ferric-chelate reductase (NADPH) activity; oxidation-reduction process	CC; MF; BP	A vacuole to which materials ingested by endocytosis are delivered.; The membrane surrounding a cell that separates the cell from its external environment. It consists of a phospholipid bilayer and associated proteins.; The component of the plasma membrane consisting of the gene products and protein complexes having at least some part of their peptide sequence embedded in the hydrophobic region o…
Sypl2	2.57045	-0.864361	-3.43481	-5.21998	26.8817	0.000135803	0.0318852	synaptophysin-like 2			GO:0006874; GO:0030285	cellular calcium ion homeostasis; integral component of synaptic vesicle membrane	BP; CC	Any process involved in the maintenance of an internal steady state of calcium ions at the level of a cell.; The component of the synaptic vesicle membrane consisting of the gene products and protein complexes having at least some part of their peptide sequence embedded in the hydrophobic region of the membrane.
Lgals4	-3.20504	1.35977	4.56481	-1.42402	26.8368	0.000136707	0.0318852	galectin 4			GO:0005615; GO:0016936; GO:0030246	extracellular space; galactoside binding; carbohydrate binding	CC; MF	That part of a multicellular organism outside the cells proper, usually taken to be outside the plasma membranes, and occupied by fluid.; Interacting selectively and non-covalently with any glycoside in which the sugar group is galactose.; Interacting selectively and non-covalently with any carbohydrate, which includes monosaccharides, oligosaccharides and polysaccharides as well as substances de…
Ccl28	-0.208187	2.7612	2.96939	-5.45289	26.1193	0.000152182	0.0325859	C-C motif chemokine ligand 28	04060; 04062; 04672	Cytokine-cytokine receptor interaction; Chemokine signaling pathway; Intestinal immune network for IgA production	GO:0001954; GO:0003674; GO:0005575; GO:0005623; GO:0006955; GO:0007204; GO:0007584; GO:0008009; GO:0010469; GO:0060326; GO:1903237	positive regulation of cell-matrix adhesion; molecular_function; cellular_component; cell; immune response; positive regulation of cytosolic calcium ion concentration; response to nutrient; chemokine activity; regulation of signaling receptor activity; cell chemotaxis; negative regulation of leukocyte tethering or rolling	BP; MF; CC	Any process that activates or increases the rate or extent of cell adhesion to an extracellular matrix.; The actions of a single gene product or complex at the molecular level consisting of a single biochemical activity or multiple causally linked biochemical activities. A given gene product may exhibit one or more molecular functions.; The part of a cell, extracellular environment or virus in wh…
Upk1b	-3.68132	1.86876	5.55007	-1.30784	24.8286	0.000185764	0.0367953	uroplakin 1B			GO:0005887; GO:0007166; GO:0016021; GO:0016324; GO:0030855; GO:0120001	integral component of plasma membrane; cell surface receptor signaling pathway; integral component of membrane; apical plasma membrane; epithelial cell differentiation; apical plasma membrane urothelial plaque	CC; BP	The component of the plasma membrane consisting of the gene products and protein complexes having at least some part of their peptide sequence embedded in the hydrophobic region of the membrane.; A series of molecular signals initiated by activation of a receptor on the surface of a cell. The pathway begins with binding of an extracellular ligand to a cell surface receptor, or for receptors that …
Lmx1a	2.60996	-0.0708716	-2.68083	-5.71374	24.5146	0.000195253	0.0368759	LIM homeobox transcription factor 1 alpha			GO:0000977; GO:0001228; GO:0001558; GO:0003674; GO:0005575; GO:0005634; GO:0006366; GO:0007411; GO:0007417; GO:0007420; GO:0007613; GO:0007626; GO:0010468; GO:0021542; GO:0021549; GO:0021766; GO:0021953; GO:0030182; GO:0030901; GO:0042048; GO:0045665; GO:0045944; GO:0046872; GO:0050808; GO:0071542; GO:1904948	RNA polymerase II regulatory region sequence-specific DNA binding; transcriptional activator activity, RNA polymerase II transcription regulatory region sequence-specific DNA binding; regulation of cell growth; molecular_function; cellular_component; nucleus; transcription by RNA polymerase II; axon guidance; central nervous system development; brain development; memory; locomotory behavior; regu…	MF; BP; CC	Interacting selectively and non-covalently with a specific sequence of DNA that is part of a regulatory region that controls the transcription of a gene or cistron by RNA polymerase II.; Interacting selectively and non-covalently with a sequence of DNA that is in the transcription regulatory region for RNA polymerase II (RNAP II) in order to activate or increase the frequency, rate or extent of t…
Mmp13	3.23495	0.723793	-2.51115	-5.25516	24.1994	0.00020538	0.037497	matrix metallopeptidase 13			GO:0001503; GO:0001554; GO:0001649; GO:0001666; GO:0001958; GO:0001968; GO:0003417; GO:0004222; GO:0004252; GO:0005509; GO:0005518; GO:0005576; GO:0005578; GO:0005615; GO:0005764; GO:0005794; GO:0006508; GO:0007507; GO:0007567; GO:0008233; GO:0008270; GO:0009612; GO:0009725; GO:0022617; GO:0030282; GO:0030574; GO:0031012; GO:0035116; GO:0042493; GO:0043171; GO:0043627; GO:0044267; GO:0044849; GO:…	ossification; luteolysis; osteoblast differentiation; response to hypoxia; endochondral ossification; fibronectin binding; growth plate cartilage development; metalloendopeptidase activity; serine-type endopeptidase activity; calcium ion binding; collagen binding; extracellular region; proteinaceous extracellular matrix; extracellular space; lysosome; Golgi apparatus; proteolysis; heart developme…	BP; MF; CC	The formation of bone or of a bony substance, or the conversion of fibrous tissue or of cartilage into bone or a bony substance.; The lysis or structural demise of the corpus luteum. During normal luteolysis, two closely related events occur. First, there is loss of the capacity to synthesize and secrete progesterone (functional luteolysis) followed by loss of the cells that comprise the corpus l…
Bmp3	3.82299	-0.0681106	-3.89111	-4.59304	23.6294	0.000225363	0.038767	bone morphogenetic protein 3			GO:0001649; GO:0005125; GO:0005160; GO:0005615; GO:0008083; GO:0010469; GO:0010862; GO:0030509; GO:0031982; GO:0042981; GO:0043408; GO:0045944; GO:0048468; GO:0051216; GO:0060395; GO:0070700	osteoblast differentiation; cytokine activity; transforming growth factor beta receptor binding; extracellular space; growth factor activity; regulation of signaling receptor activity; positive regulation of pathway-restricted SMAD protein phosphorylation; BMP signaling pathway; vesicle; regulation of apoptotic process; regulation of MAPK cascade; positive regulation of transcription by RNA polym…	BP; MF; CC	The process whereby a relatively unspecialized cell acquires the specialized features of an osteoblast, a mesodermal or neural crest cell that gives rise to bone.; Functions to control the survival, growth, differentiation and effector function of tissues and cells.; Interacting selectively and non-covalently with the transforming growth factor beta receptor.; That part of a multicellular organis…
Il6	5.7965	1.38761	-4.40888	-4.31378	23.4691	0.000231405	0.0391821	interleukin 6	04060; 04620; 04621; 04623; 04630; 04640; 04672; 05020; 05142; 05143; 05144; 05146; 05200; 05323; 05332; 05410	Cytokine-cytokine receptor interaction; Toll-like receptor signaling pathway; NOD-like receptor signaling pathway; Cytosolic DNA-sensing pathway; Jak-STAT signaling pathway; Hematopoietic cell lineage; Intestinal immune network for IgA production; Prion diseases; Chagas disease (American trypanosomiasis); African trypanosomiasis; Malaria; Amoebiasis; Pathways in cancer; Rheumatoid arthritis; Graf…	GO:0001781; GO:0001878; GO:0002262; GO:0002384; GO:0002526; GO:0002675; GO:0005102; GO:0005125; GO:0005138; GO:0005615; GO:0005737; GO:0005896; GO:0006469; GO:0006953; GO:0006954; GO:0007568; GO:0008083; GO:0008284; GO:0008285; GO:0008360; GO:0009408; GO:0009409; GO:0009611; GO:0009612; GO:0009617; GO:0009897; GO:0010469; GO:0010574; GO:0010628; GO:0010976; GO:0010996; GO:0014070; GO:0019221; GO:…	neutrophil apoptotic process; response to yeast; myeloid cell homeostasis; hepatic immune response; acute inflammatory response; positive regulation of acute inflammatory response; signaling receptor binding; cytokine activity; interleukin-6 receptor binding; extracellular space; cytoplasm; interleukin-6 receptor complex; negative regulation of protein kinase activity; acute-phase response; infla…	BP; MF; CC	Any apoptotic process in a neutrophil, any of the immature or mature forms of a granular leukocyte that in its mature form has a nucleus with three to five lobes connected by slender threads of chromatin, and cytoplasm containing fine inconspicuous granules and stainable by neutral dyes.; Any process that results in a change in state or activity of a cell or an organism (in terms of movement, sec…
Slc6a19	-0.606942	2.66186	3.26881	-5.19921	23.1355	0.000244617	0.0407293	solute carrier family 6 member 19	4974	Protein digestion and absorption	GO:0003674; GO:0005328; GO:0005575; GO:0005887; GO:0006836; GO:0007584; GO:0015175; GO:0015804; GO:0031526; GO:0055085	molecular_function; neurotransmitter:sodium symporter activity; cellular_component; integral component of plasma membrane; neurotransmitter transport; response to nutrient; neutral amino acid transmembrane transporter activity; neutral amino acid transport; brush border membrane; transmembrane transport	MF; CC; BP	The actions of a single gene product or complex at the molecular level consisting of a single biochemical activity or multiple causally linked biochemical activities. A given gene product may exhibit one or more molecular functions.; Enables the transfer of a solute or solutes from one side of a membrane to the other according to the reaction: neurotransmitter(out) + Na+(out) = neurotransmitter(i…
RGD1562667	-2.95295	-0.745531	2.20742	-2.49779	23.0768	0.000247034	0.0407293	similar to leukocyte mono-Ig-like receptor2			GO:0016021	integral component of membrane	CC	The component of a membrane consisting of the gene products and protein complexes having at least some part of their peptide sequence embedded in the hydrophobic region of the membrane.
Cxcr2	4.67888	-0.363893	-5.04277	-3.00816	22.0592	0.000293978	0.0431634	C-X-C motif chemokine receptor 2	04060; 04062; 04144	Cytokine-cytokine receptor interaction; Chemokine signaling pathway; Endocytosis	GO:0002438; GO:0002690; GO:0003674; GO:0004871; GO:0004918; GO:0004950; GO:0005575; GO:0005622; GO:0005886; GO:0006935; GO:0006968; GO:0007165; GO:0007166; GO:0007186; GO:0007200; GO:0007204; GO:0008284; GO:0009986; GO:0010666; GO:0016020; GO:0016021; GO:0016494; GO:0019959; GO:0030593; GO:0030901; GO:0031623; GO:0033030; GO:0038112; GO:0042119; GO:0042629; GO:0043066; GO:0043117; GO:0045766; GO:…	acute inflammatory response to antigenic stimulus; positive regulation of leukocyte chemotaxis; molecular_function; signal transducer activity; interleukin-8 receptor activity; chemokine receptor activity; cellular_component; intracellular; plasma membrane; chemotaxis; cellular defense response; signal transduction; cell surface receptor signaling pathway; G-protein coupled receptor signaling pat…	BP; MF; CC	An acute inflammatory response to an antigenic stimulus. An acute inflammatory response occurs within a matter of minutes or hours, and either resolves within a few days or becomes a chronic inflammatory response.; Any process that activates or increases the frequency, rate, or extent of leukocyte chemotaxis.; The actions of a single gene product or complex at the molecular level consisting of a …
S100a9	2.47071	-0.416332	-2.88704	1.1579	21.2904	0.000336771	0.045326	S100 calcium binding protein A9			GO:0002523; GO:0002544; GO:0002793; GO:0003674; GO:0005509; GO:0005576; GO:0005615; GO:0005654; GO:0005737; GO:0005829; GO:0005856; GO:0005886; GO:0006417; GO:0006914; GO:0006915; GO:0006919; GO:0008017; GO:0008270; GO:0010043; GO:0010976; GO:0014002; GO:0016209; GO:0018119; GO:0030054; GO:0030194; GO:0030593; GO:0030595; GO:0031532; GO:0032496; GO:0035606; GO:0035662; GO:0035821; GO:0045087; GO:…	leukocyte migration involved in inflammatory response; chronic inflammatory response; positive regulation of peptide secretion; molecular_function; calcium ion binding; extracellular region; extracellular space; nucleoplasm; cytoplasm; cytosol; cytoskeleton; plasma membrane; regulation of translation; autophagy; apoptotic process; activation of cysteine-type endopeptidase activity involved in apo…	BP; MF; CC	The movement of a leukocyte within or between different tissues and organs of the body contributing to an inflammatory response.; Inflammation of prolonged duration (weeks or months) in which active inflammation, tissue destruction, and attempts at repair are proceeding simultaneously. Although it may follow acute inflammation, chronic inflammation frequently begins insidiously, as a low-grade, s…
Fjx1	3.57151	1.74143	-1.83008	-1.16018	21.1444	0.00034573	0.0457228	four jointed box 1			GO:0005615; GO:0007267; GO:0010842	extracellular space; cell-cell signaling; retina layer formation	CC; BP	That part of a multicellular organism outside the cells proper, usually taken to be outside the plasma membranes, and occupied by fluid.; Any process that mediates the transfer of information from one cell to another. This process includes signal transduction in the receiving cell and, where applicable, release of a ligand and any processes that actively facilitate its transport and presentation …
Adrb1	-3.13034	-0.3477	2.78263	-0.749396	21.136	0.000346253	0.0457228	adrenoceptor beta 1	04020; 04080; 04144; 04540; 04970; 05414	Calcium signaling pathway; Neuroactive ligand-receptor interaction; Endocytosis; Gap junction; Salivary secretion; Dilated cardiomyopathy	GO:0001659; GO:0001996; GO:0001997; GO:0002024; GO:0002025; GO:0003061; GO:0003084; GO:0004935; GO:0004940; GO:0005057; GO:0005088; GO:0005515; GO:0005634; GO:0005737; GO:0005769; GO:0005886; GO:0005887; GO:0005980; GO:0006915; GO:0007186; GO:0007188; GO:0007189; GO:0007266; GO:0007267; GO:0007568; GO:0007610; GO:0007613; GO:0008144; GO:0009409; GO:0010460; GO:0016020; GO:0016021; GO:0019233; GO:…	temperature homeostasis; positive regulation of heart rate by epinephrine-norepinephrine; positive regulation of the force of heart contraction by epinephrine-norepinephrine; diet induced thermogenesis; norepinephrine-epinephrine-mediated vasodilation involved in regulation of systemic arterial blood pressure; positive regulation of the force of heart contraction by norepinephrine; positive regul…	BP; MF; CC	A homeostatic process in which an organism modulates its internal body temperature.; The process in which the presence of epinephrine or norepinephrine in the bloodstream activates, maintains or increases the rate of heart contraction.; Any process that increases the force with which the cardiac muscles of the heart pump blood through the circulatory system as a result of the presence of epinephr…
LOC102550455	2.7754	0.720299	-2.0551	-5.38048	20.9917	0.000355416	0.0463658	nuclear prelamin A recognition factor-like
Krt7	-4.16841	1.51967	5.68808	-0.627399	20.4437	0.000392996	0.0482535	keratin 7			GO:0003674; GO:0005198; GO:0005575; GO:0005737; GO:0008150; GO:0045095	molecular_function; structural molecule activity; cellular_component; cytoplasm; biological_process; keratin filament	MF; CC; BP	The actions of a single gene product or complex at the molecular level consisting of a single biochemical activity or multiple causally linked biochemical activities. A given gene product may exhibit one or more molecular functions.; The action of a molecule that contributes to the structural integrity of a complex or its assembly within or outside a cell.; The part of a cell, extracellular envir…
Itgax	2.27096	0.345205	-1.92576	1.19867	20.2015	0.00041114	0.0482946	integrin subunit alpha X	4810	Regulation of actin cytoskeleton	GO:0007229; GO:0008305; GO:0009897; GO:0009986; GO:0034113; GO:0051607; GO:1903955	integrin-mediated signaling pathway; integrin complex; external side of plasma membrane; cell surface; heterotypic cell-cell adhesion; defense response to virus; positive regulation of protein targeting to mitochondrion	BP; CC	A series of molecular signals initiated by the binding of extracellular ligand to an integrin on the surface of a target cell, and ending with regulation of a downstream cellular process, e.g. transcription.; A protein complex that is composed of one alpha subunit and one beta subunit, both of which are members of the integrin superfamily of cell adhesion receptors; the complex spans the plasma m…
Ptgs2	3.01212	0.786524	-2.2256	-1.00047	20.164	0.000414032	0.0482946	prostaglandin-endoperoxide synthase 2	00590; 01100; 04370; 05140; 05200; 05222	Arachidonic acid metabolism; Metabolic pathways; VEGF signaling pathway; Leishmaniasis; Pathways in cancer; Small cell lung cancer	GO:0001516; GO:0001525; GO:0004601; GO:0004666; GO:0005515; GO:0005737; GO:0005783; GO:0005789; GO:0005901; GO:0006954; GO:0006979; GO:0007566; GO:0007568; GO:0007612; GO:0007613; GO:0008217; GO:0008284; GO:0008285; GO:0009314; GO:0009750; GO:0010033; GO:0010042; GO:0010226; GO:0010243; GO:0010575; GO:0010942; GO:0014070; GO:0016702; GO:0019233; GO:0019371; GO:0019899; GO:0020037; GO:0030282; GO:…	prostaglandin biosynthetic process; angiogenesis; peroxidase activity; prostaglandin-endoperoxide synthase activity; protein binding; cytoplasm; endoplasmic reticulum; endoplasmic reticulum membrane; caveola; inflammatory response; response to oxidative stress; embryo implantation; aging; learning; memory; regulation of blood pressure; positive regulation of cell proliferation; negative regulatio…	BP; MF; CC	The chemical reactions and pathways resulting in the formation of prostaglandins, any of a group of biologically active metabolites which contain a cyclopentane ring.; Blood vessel formation when new vessels emerge from the proliferation of pre-existing blood vessels.; Catalysis of the reaction: donor + hydrogen peroxide = oxidized donor + 2 H2O.; Catalysis of the reaction: arachidonate + donor-H…
Scel	-1.26372	3.01539	4.27911	-4.06727	19.7605	0.000446857	0.0501722	sciellin			GO:0005737; GO:0008544; GO:0009612; GO:0009792; GO:0030216; GO:0046872; GO:0048471; GO:0090263	cytoplasm; epidermis development; response to mechanical stimulus; embryo development ending in birth or egg hatching; keratinocyte differentiation; metal ion binding; perinuclear region of cytoplasm; positive regulation of canonical Wnt signaling pathway	CC; BP; MF	All of the contents of a cell excluding the plasma membrane and nucleus, but including other subcellular structures.; The process whose specific outcome is the progression of the epidermis over time, from its formation to the mature structure. The epidermis is the outer epithelial layer of an animal, it may be a single layer that produces an extracellular material (e.g. the cuticle of arthropods)…
Kcne2	0.698475	3.47728	2.7788	-4.54892	19.5991	0.000460863	0.050437	potassium voltage-gated channel subfamily E regulatory subunit 2	4971	Gastric acid secretion	GO:0005242; GO:0005249; GO:0005251; GO:0005261; GO:0005515; GO:0005783; GO:0005794; GO:0005886; GO:0007568; GO:0008076; GO:0009986; GO:0010107; GO:0015459; GO:0016020; GO:0016021; GO:0034613; GO:0035690; GO:0042803; GO:0043586; GO:0044325; GO:0060306; GO:0060307; GO:0071435; GO:0071805; GO:0086002; GO:0086005; GO:0086009; GO:0086011; GO:0086091; GO:0098915; GO:1901379; GO:1901387; GO:1901800; GO:…	inward rectifier potassium channel activity; voltage-gated potassium channel activity; delayed rectifier potassium channel activity; cation channel activity; protein binding; endoplasmic reticulum; Golgi apparatus; plasma membrane; aging; voltage-gated potassium channel complex; cell surface; potassium ion import; potassium channel regulator activity; membrane; integral component of membrane; cel…	MF; CC; BP	Enables the transmembrane transfer of a potassium ion by an inwardly-rectifying voltage-gated channel. An inwardly rectifying current-voltage relation is one where at any given driving force the inward flow of K+ ions exceeds the outward flow for the opposite driving force. The inward-rectification is due to a voltage-dependent block of the channel pore by a specific ligand or ligands, and as a r…
Mmp3	4.73818	0.811648	-3.92653	-3.0904	19.3283	0.000485585	0.0512329	matrix metallopeptidase 3	5323	Rheumatoid arthritis	GO:0001666; GO:0004175; GO:0004222; GO:0005578; GO:0005615; GO:0005634; GO:0005739; GO:0005829; GO:0006508; GO:0007565; GO:0008237; GO:0008270; GO:0009612; GO:0010727; GO:0030163; GO:0030334; GO:0030335; GO:0030425; GO:0030574; GO:0031012; GO:0032355; GO:0032461; GO:0032496; GO:0032991; GO:0034097; GO:0034612; GO:0042060; GO:0043200; GO:0044297; GO:0044877; GO:0051898; GO:0070555; GO:0071230; GO:…	response to hypoxia; endopeptidase activity; metalloendopeptidase activity; proteinaceous extracellular matrix; extracellular space; nucleus; mitochondrion; cytosol; proteolysis; female pregnancy; metallopeptidase activity; zinc ion binding; response to mechanical stimulus; negative regulation of hydrogen peroxide metabolic process; protein catabolic process; regulation of cell migration; positiv…	BP; MF; CC	Any process that results in a change in state or activity of a cell or an organism (in terms of movement, secretion, enzyme production, gene expression, etc.) as a result of a stimulus indicating lowered oxygen tension. Hypoxia, defined as a decline in O2 levels below normoxic levels of 20.8 - 20.95%, results in metabolic adaptation at both the cellular and organismal level.; Catalysis of the hyd…
P4ha3	-1.22672	2.23389	3.46061	-2.61445	19.0742	0.000510262	0.0517558	prolyl 4-hydroxylase subunit alpha 3	00330; 01100	Arginine and proline metabolism; Metabolic pathways	GO:0004656; GO:0005506; GO:0005783; GO:0005788; GO:0016222; GO:0016702; GO:0019511; GO:0031418; GO:0055114	procollagen-proline 4-dioxygenase activity; iron ion binding; endoplasmic reticulum; endoplasmic reticulum lumen; procollagen-proline 4-dioxygenase complex; oxidoreductase activity, acting on single donors with incorporation of molecular oxygen, incorporation of two atoms of oxygen; peptidyl-proline hydroxylation; L-ascorbic acid binding; oxidation-reduction process	MF; CC; BP	Catalysis of the reaction: procollagen L-proline + 2-oxoglutarate + O2 = procollagen trans-4-hydroxy-L-proline + succinate + CO2.; Interacting selectively and non-covalently with iron (Fe) ions.; The irregular network of unit membranes, visible only by electron microscopy, that occurs in the cytoplasm of many eukaryotic cells. The membranes form a complex meshwork of tubular channels, which are o…
Tgm1	4.18134	1.13646	-3.04488	3.02648	18.8827	0.000529872	0.0522309	transglutaminase 1			GO:0003810; GO:0005575; GO:0005913; GO:0009887; GO:0010838; GO:0018149; GO:0030216; GO:0031224; GO:0031424; GO:0045787; GO:0046872	protein-glutamine gamma-glutamyltransferase activity; cellular_component; cell-cell adherens junction; animal organ morphogenesis; positive regulation of keratinocyte proliferation; peptide cross-linking; keratinocyte differentiation; intrinsic component of membrane; keratinization; positive regulation of cell cycle; metal ion binding	MF; CC; BP	Catalysis of the reaction: protein glutamine + alkylamine = protein N5-alkylglutamine + NH3. This reaction is the formation of the N6-(L-isoglutamyl)-L-lysine isopeptide, resulting in cross-linking polypeptide chains; the gamma-carboxamide groups of peptidyl-glutamine residues act as acyl donors, and the 6-amino-groups of peptidyl-lysine residues act as acceptors, to give intra- and intermolecula…
Tsc22d3	-2.2818	-0.979872	1.30193	5.38839	18.3386	0.000590797	0.0533943	TSC22 domain family, member 3			GO:0000122; GO:0003700; GO:0005634; GO:0005737; GO:0006970; GO:0007589; GO:0043426; GO:0048642; GO:0070236	negative regulation of transcription by RNA polymerase II; DNA binding transcription factor activity; nucleus; cytoplasm; response to osmotic stress; body fluid secretion; MRF binding; negative regulation of skeletal muscle tissue development; negative regulation of activation-induced cell death of T cells	BP; MF; CC	Any process that stops, prevents, or reduces the frequency, rate or extent of transcription mediated by RNA polymerase II.; Interacting selectively and non-covalently with a specific DNA sequence (sometimes referred to as a motif) within the regulatory region of a gene in order to modulate transcription.; A membrane-bounded organelle of eukaryotic cells in which chromosomes are housed and replica…
Kcnv2	-2.2832	1.3658	3.64901	-4.45133	18.2131	0.000606031	0.0534631	potassium voltage-gated channel modifier subfamily V member 2			GO:0005249; GO:0008076; GO:0016021; GO:0034765; GO:0051260; GO:0071805	voltage-gated potassium channel activity; voltage-gated potassium channel complex; integral component of membrane; regulation of ion transmembrane transport; protein homooligomerization; potassium ion transmembrane transport	MF; CC; BP	Enables the transmembrane transfer of a potassium ion by a voltage-gated channel. A voltage-gated channel is a channel whose open state is dependent on the voltage across the membrane in which it is embedded.; A protein complex that forms a transmembrane channel through which potassium ions may cross a cell membrane in response to changes in membrane potential.; The component of a membrane consis…
Stag3	3.05824	1.4866	-1.57165	-5.02531	18.0349	0.0006285	0.0543554	stromal antigen 3	4114	Oocyte meiosis	GO:0000794; GO:0000795; GO:0000800; GO:0000802; GO:0001673; GO:0005634; GO:0007129; GO:0030893; GO:0034502; GO:0034991; GO:0051321	condensed nuclear chromosome; synaptonemal complex; lateral element; transverse filament; male germ cell nucleus; nucleus; synapsis; meiotic cohesin complex; protein localization to chromosome; nuclear meiotic cohesin complex; meiotic cell cycle	CC; BP	A highly compacted molecule of DNA and associated proteins resulting in a cytologically distinct nuclear chromosome.; A proteinaceous scaffold found between homologous chromosomes during meiosis. It consists of 2 lateral elements and a central element, all running parallel to each other. Transverse filaments connect the lateral elements to the central element.; A proteinaceous core found between …
Hmox1	2.76766	0.995036	-1.77262	6.21204	18.0342	0.000628591	0.0543554	heme oxygenase 1	860	Porphyrin and chlorophyll metabolism	GO:0001525; GO:0001666; GO:0002246; GO:0004392; GO:0004630; GO:0005515; GO:0005634; GO:0005730; GO:0005783; GO:0005789; GO:0005829; GO:0005886; GO:0005901; GO:0006644; GO:0006788; GO:0006879; GO:0006979; GO:0007264; GO:0008217; GO:0008219; GO:0008285; GO:0008630; GO:0010656; GO:0016020; GO:0016239; GO:0016242; GO:0019899; GO:0020037; GO:0031670; GO:0032764; GO:0034101; GO:0034395; GO:0034605; GO:…	angiogenesis; response to hypoxia; wound healing involved in inflammatory response; heme oxygenase (decyclizing) activity; phospholipase D activity; protein binding; nucleus; nucleolus; endoplasmic reticulum; endoplasmic reticulum membrane; cytosol; plasma membrane; caveola; phospholipid metabolic process; heme oxidation; cellular iron ion homeostasis; response to oxidative stress; small GTPase m…	BP; MF; CC	Blood vessel formation when new vessels emerge from the proliferation of pre-existing blood vessels.; Any process that results in a change in state or activity of a cell or an organism (in terms of movement, secretion, enzyme production, gene expression, etc.) as a result of a stimulus indicating lowered oxygen tension. Hypoxia, defined as a decline in O2 levels below normoxic levels of 20.8 - 20…
Mmp8	3.28611	-1.78681	-5.07292	-2.27143	17.9783	0.00063585	0.0544911	matrix metallopeptidase 8			GO:0001503; GO:0004222; GO:0004252; GO:0005509; GO:0005578; GO:0005615; GO:0006508; GO:0008237; GO:0008270; GO:0030574; GO:0031012; GO:0035987	ossification; metalloendopeptidase activity; serine-type endopeptidase activity; calcium ion binding; proteinaceous extracellular matrix; extracellular space; proteolysis; metallopeptidase activity; zinc ion binding; collagen catabolic process; extracellular matrix; endodermal cell differentiation	BP; MF; CC	The formation of bone or of a bony substance, or the conversion of fibrous tissue or of cartilage into bone or a bony substance.; Catalysis of the hydrolysis of internal, alpha-peptide bonds in a polypeptide chain by a mechanism in which water acts as a nucleophile, one or two metal ions hold the water molecule in place, and charged amino acid side chains are ligands for the metal ions.; Catalysi…
Sema3b	-2.18107	-0.333383	1.84769	-1.98112	17.8823	0.000648561	0.054944	semaphorin 3B	4360	Axon guidance	GO:0001755; GO:0005615; GO:0030215; GO:0030335; GO:0038191; GO:0045499; GO:0048843; GO:0050919; GO:0071526	neural crest cell migration; extracellular space; semaphorin receptor binding; positive regulation of cell migration; neuropilin binding; chemorepellent activity; negative regulation of axon extension involved in axon guidance; negative chemotaxis; semaphorin-plexin signaling pathway	BP; CC; MF	The characteristic movement of cells from the dorsal ridge of the neural tube to a variety of locations in a vertebrate embryo.; That part of a multicellular organism outside the cells proper, usually taken to be outside the plasma membranes, and occupied by fluid.; Interacting selectively and non-covalently with semaphorin receptors.; Any process that activates or increases the frequency, rate o…
Kcng4	2.45401	-0.842743	-3.29676	-1.17993	17.7803	0.000662392	0.0556303	potassium voltage-gated channel modifier subfamily G member 4			GO:0005249; GO:0005251; GO:0005886; GO:0008076; GO:0016021; GO:0034765; GO:0044325; GO:0051260; GO:0071805	voltage-gated potassium channel activity; delayed rectifier potassium channel activity; plasma membrane; voltage-gated potassium channel complex; integral component of membrane; regulation of ion transmembrane transport; ion channel binding; protein homooligomerization; potassium ion transmembrane transport	MF; CC; BP	Enables the transmembrane transfer of a potassium ion by a voltage-gated channel. A voltage-gated channel is a channel whose open state is dependent on the voltage across the membrane in which it is embedded.; Enables the transmembrane transfer of a potassium ion by a delayed rectifying voltage-gated channel. A delayed rectifying current-voltage relation is one where channel activation kinetics a…
Lrrn4	-3.33393	2.68124	6.01518	-1.33359	17.5477	0.000695317	0.0572107	leucine rich repeat neuronal 4			GO:0005887; GO:0007616; GO:0008542	integral component of plasma membrane; long-term memory; visual learning	CC; BP	The component of the plasma membrane consisting of the gene products and protein complexes having at least some part of their peptide sequence embedded in the hydrophobic region of the membrane.; The memory process that deals with the storage, retrieval and modification of information a long time (typically weeks, months or years) after receiving that information. This type of memory is typically…
Slc41a3	3.52913	1.77145	-1.75768	0.11009	17.4388	0.000711401	0.0573455	solute carrier family 41, member 3			GO:0005886; GO:0008324; GO:0016021; GO:0055085; GO:0098655	plasma membrane; cation transmembrane transporter activity; integral component of membrane; transmembrane transport; cation transmembrane transport	CC; MF; BP	The membrane surrounding a cell that separates the cell from its external environment. It consists of a phospholipid bilayer and associated proteins.; Enables the transfer of cation from one side of a membrane to the other.; The component of a membrane consisting of the gene products and protein complexes having at least some part of their peptide sequence embedded in the hydrophobic region of th…
Dusp1	-2.65304	-0.196131	2.45691	7.60675	17.4242	0.00071359	0.0573455	dual specificity phosphatase 1	4010	MAPK signaling pathway	GO:0000188; GO:0001706; GO:0004725; GO:0005634; GO:0005737; GO:0006470; GO:0008138; GO:0008330; GO:0009416; GO:0010033; GO:0017017; GO:0019838; GO:0032355; GO:0032526; GO:0032870; GO:0033574; GO:0035335; GO:0035556; GO:0035970; GO:0042542; GO:0042981; GO:0043065; GO:0043066; GO:0043407; GO:0043409; GO:0051384; GO:0051447; GO:0051591; GO:0051592; GO:0070373; GO:0071850; GO:0090266; GO:2000279	inactivation of MAPK activity; endoderm formation; protein tyrosine phosphatase activity; nucleus; cytoplasm; protein dephosphorylation; protein tyrosine/serine/threonine phosphatase activity; protein tyrosine/threonine phosphatase activity; response to light stimulus; response to organic substance; MAP kinase tyrosine/serine/threonine phosphatase activity; growth factor binding; response to estr…	BP; MF; CC	Any process that terminates the activity of the active enzyme MAP kinase.; The formation of the endoderm during gastrulation.; Catalysis of the reaction: protein tyrosine phosphate + H2O = protein tyrosine + phosphate.; A membrane-bounded organelle of eukaryotic cells in which chromosomes are housed and replicated. In most cells, the nucleus contains all of the cell's chromosomes except the organ…
Cdh20	1.01859	2.74232	1.72373	-3.35451	17.1872	0.000750353	0.058332	cadherin 20			GO:0000902; GO:0005509; GO:0005886; GO:0005913; GO:0007043; GO:0007156; GO:0007275; GO:0008092; GO:0009986; GO:0016021; GO:0016339; GO:0016342; GO:0034332; GO:0042803; GO:0044331; GO:0045296	cell morphogenesis; calcium ion binding; plasma membrane; cell-cell adherens junction; cell-cell junction assembly; homophilic cell adhesion via plasma membrane adhesion molecules; multicellular organism development; cytoskeletal protein binding; cell surface; integral component of membrane; calcium-dependent cell-cell adhesion via plasma membrane cell adhesion molecules; catenin complex; adheren…	BP; MF; CC	The developmental process in which the size or shape of a cell is generated and organized.; Interacting selectively and non-covalently with calcium ions (Ca2+).; The membrane surrounding a cell that separates the cell from its external environment. It consists of a phospholipid bilayer and associated proteins.; An adherens junction which connects a cell to another cell.; The aggregation, arrangem…
Mcpt1l1	5.0375	1.83157	-3.20593	-4.35994	16.5967	0.000852435	0.0624806	mast cell protease 1-like 1			GO:0004252; GO:0005576; GO:0006508; GO:0030141	serine-type endopeptidase activity; extracellular region; proteolysis; secretory granule	MF; CC; BP	Catalysis of the hydrolysis of internal, alpha-peptide bonds in a polypeptide chain by a catalytic mechanism that involves a catalytic triad consisting of a serine nucleophile that is activated by a proton relay involving an acidic residue (e.g. aspartate or glutamate) and a basic residue (usually histidine).; The space external to the outermost structure of a cell. For cells without external pro…
S100a8	2.93753	-0.56046	-3.49799	0.860875	16.5593	0.000859433	0.062655	S100 calcium binding protein A8			GO:0002523; GO:0002526; GO:0002544; GO:0002793; GO:0003674; GO:0005509; GO:0005576; GO:0005615; GO:0005829; GO:0005886; GO:0006914; GO:0006915; GO:0006919; GO:0006954; GO:0008017; GO:0008270; GO:0010043; GO:0014002; GO:0016209; GO:0018119; GO:0030593; GO:0032496; GO:0035662; GO:0042060; GO:0045087; GO:0045111; GO:0045471; GO:0050544; GO:0050729; GO:0050786; GO:0070488; GO:0098869; GO:2001244	leukocyte migration involved in inflammatory response; acute inflammatory response; chronic inflammatory response; positive regulation of peptide secretion; molecular_function; calcium ion binding; extracellular region; extracellular space; cytosol; plasma membrane; autophagy; apoptotic process; activation of cysteine-type endopeptidase activity involved in apoptotic process; inflammatory respons…	BP; MF; CC	The movement of a leukocyte within or between different tissues and organs of the body contributing to an inflammatory response.; Inflammation which comprises a rapid, short-lived, relatively uniform response to acute injury or antigenic challenge and is characterized by accumulations of fluid, plasma proteins, and granulocytic leukocytes. An acute inflammatory response occurs within a matter of …
Tm4sf19	5.53459	3.23134	-2.30325	-2.61244	16.4789	0.000874761	0.0633327	transmembrane 4 L six family member 19			GO:0016021	integral component of membrane	CC	The component of a membrane consisting of the gene products and protein complexes having at least some part of their peptide sequence embedded in the hydrophobic region of the membrane.
Trim7	3.05997	0.91872	-2.14125	-2.63722	16.4201	0.00088617	0.0635307	tripartite motif-containing 7			GO:0005634; GO:0005737; GO:0008270	nucleus; cytoplasm; zinc ion binding	CC; MF	A membrane-bounded organelle of eukaryotic cells in which chromosomes are housed and replicated. In most cells, the nucleus contains all of the cell's chromosomes except the organellar chromosomes, and is the site of RNA synthesis and processing. In some species, or in specialized cell types, RNA metabolism or DNA replication may be absent.; All of the contents of a cell excluding the plasma memb…
Ksr2	-3.36161	-0.7336	2.62801	2.43015	16.4027	0.000889599	0.0635307	kinase suppressor of ras 2			GO:0004672; GO:0004871; GO:0005078; GO:0005524; GO:0005829; GO:0005886; GO:0006468; GO:0007265; GO:0019722; GO:0031434; GO:0043410; GO:0046872	protein kinase activity; signal transducer activity; MAP-kinase scaffold activity; ATP binding; cytosol; plasma membrane; protein phosphorylation; Ras protein signal transduction; calcium-mediated signaling; mitogen-activated protein kinase kinase binding; positive regulation of MAPK cascade; metal ion binding	MF; CC; BP	Catalysis of the phosphorylation of an amino acid residue in a protein, usually according to the reaction: a protein + ATP = a phosphoprotein + ADP.; Conveys a signal across a cell to trigger a change in cell function or state. A signal is a physical entity or change in state that is used to transfer information in order to trigger a response.; The binding activity of a molecule that functions as…
Fabp4	2.949	1.23028	-1.71873	1.94823	16.2557	0.000919069	0.0645515	fatty acid binding protein 4	3320	PPAR signaling pathway	GO:0001816; GO:0005504; GO:0005515; GO:0005634; GO:0005811; GO:0005829; GO:0006469; GO:0006631; GO:0008284; GO:0042493; GO:0042632; GO:0045892; GO:0050727; GO:0050729; GO:0050872; GO:0050873; GO:0051384; GO:0071285; GO:0071356	cytokine production; fatty acid binding; protein binding; nucleus; lipid droplet; cytosol; negative regulation of protein kinase activity; fatty acid metabolic process; positive regulation of cell proliferation; response to drug; cholesterol homeostasis; negative regulation of transcription, DNA-templated; regulation of inflammatory response; positive regulation of inflammatory response; white fa…	BP; MF; CC	The appearance of a cytokine due to biosynthesis or secretion following a cellular stimulus, resulting in an increase in its intracellular or extracellular levels.; Interacting selectively and non-covalently with fatty acids, aliphatic monocarboxylic acids liberated from naturally occurring fats and oils by hydrolysis.; Interacting selectively and non-covalently with any protein or protein comple…
LOC108348568	1.22764	2.83301	1.60538	-4.63913	16.2034	0.000929848	0.0645515	uncharacterized LOC108348568
Spata46	1.61769	-1.42408	-3.04178	-1.44691	16.1049	0.000950554	0.0654182	spermatogenesis associated 46			GO:0007283; GO:0007342; GO:0031965	spermatogenesis; fusion of sperm to egg plasma membrane involved in single fertilization; nuclear membrane	BP; CC	The process of formation of spermatozoa, including spermatocytogenesis and spermiogenesis.; The binding and fusion of a sperm, with the plasma membrane of the oocyte as part of the process of single fertilization. In sperm with flagella, binding occurs at the posterior (post-acrosomal) region of the sperm head.; Either of the lipid bilayers that surround the nucleus and form the nuclear envelope;…
Msln	-3.06937	2.62801	5.69738	1.61354	16.0634	0.000959446	0.0654182	mesothelin			GO:0003674; GO:0005615; GO:0005794; GO:0005886; GO:0007160; GO:0009986; GO:0031016; GO:0031225	molecular_function; extracellular space; Golgi apparatus; plasma membrane; cell-matrix adhesion; cell surface; pancreas development; anchored component of membrane	MF; CC; BP	The actions of a single gene product or complex at the molecular level consisting of a single biochemical activity or multiple causally linked biochemical activities. A given gene product may exhibit one or more molecular functions.; That part of a multicellular organism outside the cells proper, usually taken to be outside the plasma membranes, and occupied by fluid.; A compound membranous cytop…
Insig1	-2.44443	-0.941239	1.50319	8.88379	15.9109	0.000993014	0.0662793	insulin induced gene 1			GO:0003674; GO:0005575; GO:0005783; GO:0006641; GO:0006695; GO:0006991; GO:0008203; GO:0010894; GO:0016126; GO:0032355; GO:0032869; GO:0032933; GO:0032937; GO:0033993; GO:0036315; GO:0036316; GO:0042472; GO:0042474; GO:0042632; GO:0043434; GO:0045599; GO:0045717; GO:0060021; GO:0060363; GO:0070542; GO:0070862; GO:1901303	molecular_function; cellular_component; endoplasmic reticulum; triglyceride metabolic process; cholesterol biosynthetic process; response to sterol depletion; cholesterol metabolic process; negative regulation of steroid biosynthetic process; sterol biosynthetic process; response to estradiol; cellular response to insulin stimulus; SREBP signaling pathway; SREBP-SCAP-Insig complex; response to li…	MF; CC; BP	The actions of a single gene product or complex at the molecular level consisting of a single biochemical activity or multiple causally linked biochemical activities. A given gene product may exhibit one or more molecular functions.; The part of a cell, extracellular environment or virus in which a gene product is located. A gene product may be located in one or more parts of a cell and its locat…
Rgs8	4.93778	2.69567	-2.2421	-3.49191	15.9	0.000995473	0.0662793	regulator of G-protein signaling 8			GO:0001965; GO:0005096; GO:0005634; GO:0005737; GO:0007186; GO:0007213; GO:0009968; GO:0030425; GO:0031234; GO:0032809; GO:0043204; GO:0043547; GO:0060159	G-protein alpha-subunit binding; GTPase activator activity; nucleus; cytoplasm; G-protein coupled receptor signaling pathway; G-protein coupled acetylcholine receptor signaling pathway; negative regulation of signal transduction; dendrite; extrinsic component of cytoplasmic side of plasma membrane; neuronal cell body membrane; perikaryon; positive regulation of GTPase activity; regulation of dopa…	MF; CC; BP	Interacting selectively and non-covalently with a G-protein alpha subunit. The alpha subunit binds a guanine nucleotide.; Binds to and increases the activity of a GTPase, an enzyme that catalyzes the hydrolysis of GTP.; A membrane-bounded organelle of eukaryotic cells in which chromosomes are housed and replicated. In most cells, the nucleus contains all of the cell's chromosomes except the organ…
Ly6al	-0.079238	2.94638	3.02561	-4.9518	15.8908	0.000997536	0.0662793	lymphocyte antigen 6 complex, locus A-like
Gfpt2	2.55757	1.18105	-1.37653	0.731258	15.7057	0.00104046	0.0672167	glutamine-fructose-6-phosphate transaminase 2	00250; 00520; 01100	Alanine, aspartate and glutamate metabolism; Amino sugar and nucleotide sugar metabolism; Metabolic pathways	GO:0003674; GO:0004360; GO:0005575; GO:0006002; GO:0006047; GO:0006048; GO:0006487; GO:0006541; GO:0008150; GO:0097367; GO:1990830	molecular_function; glutamine-fructose-6-phosphate transaminase (isomerizing) activity; cellular_component; fructose 6-phosphate metabolic process; UDP-N-acetylglucosamine metabolic process; UDP-N-acetylglucosamine biosynthetic process; protein N-linked glycosylation; glutamine metabolic process; biological_process; carbohydrate derivative binding; cellular response to leukemia inhibitory factor	MF; CC; BP	The actions of a single gene product or complex at the molecular level consisting of a single biochemical activity or multiple causally linked biochemical activities. A given gene product may exhibit one or more molecular functions.; Catalysis of the reaction: beta-D-fructose 6-phosphate + L-glutamine = D-glucosamine 6-phosphate + L-glutamate.; The part of a cell, extracellular environment or vir…
Dok7	6.13048	2.22814	-3.90234	-3.52231	15.6361	0.00105717	0.0676888	docking protein 7			GO:0001934; GO:0003674; GO:0005575; GO:0005634; GO:0005654; GO:0005739; GO:0005886; GO:0007528; GO:0008150; GO:0019901; GO:0031594; GO:0035091; GO:0043113; GO:0061098	positive regulation of protein phosphorylation; molecular_function; cellular_component; nucleus; nucleoplasm; mitochondrion; plasma membrane; neuromuscular junction development; biological_process; protein kinase binding; neuromuscular junction; phosphatidylinositol binding; receptor clustering; positive regulation of protein tyrosine kinase activity	BP; MF; CC	Any process that activates or increases the frequency, rate or extent of addition of phosphate groups to amino acids within a protein.; The actions of a single gene product or complex at the molecular level consisting of a single biochemical activity or multiple causally linked biochemical activities. A given gene product may exhibit one or more molecular functions.; The part of a cell, extracell…
Npw	-3.09735	-0.185966	2.91139	-3.12068	15.5901	0.00106839	0.0678766	neuropeptide W			GO:0001664; GO:0005576; GO:0007186; GO:0007218; GO:0007631	G-protein coupled receptor binding; extracellular region; G-protein coupled receptor signaling pathway; neuropeptide signaling pathway; feeding behavior	MF; CC; BP	Interacting selectively and non-covalently with a G-protein coupled receptor.; The space external to the outermost structure of a cell. For cells without external protective or external encapsulating structures this refers to space outside of the plasma membrane. This term covers the host cell environment outside an intracellular parasite.; A series of molecular signals that proceeds with an acti…
Ccl2	5.2233	2.58031	-2.64299	0.122435	15.5011	0.00109051	0.0681437	C-C motif chemokine ligand 2	4062	Chemokine signaling pathway	GO:0000165; GO:0001664; GO:0001666; GO:0001912; GO:0001938; GO:0002523; GO:0002544; GO:0002548; GO:0002687; GO:0002693; GO:0005125; GO:0005576; GO:0005615; GO:0005737; GO:0005791; GO:0006874; GO:0006954; GO:0007010; GO:0007179; GO:0007186; GO:0007568; GO:0008009; GO:0008201; GO:0008347; GO:0008360; GO:0009408; GO:0009611; GO:0009612; GO:0010332; GO:0010469; GO:0010574; GO:0010759; GO:0014823; GO:…	MAPK cascade; G-protein coupled receptor binding; response to hypoxia; positive regulation of leukocyte mediated cytotoxicity; positive regulation of endothelial cell proliferation; leukocyte migration involved in inflammatory response; chronic inflammatory response; monocyte chemotaxis; positive regulation of leukocyte migration; positive regulation of cellular extravasation; cytokine activity; …	BP; MF; CC	An intracellular protein kinase cascade containing at least a MAPK, a MAPKK and a MAP3K. The cascade can also contain an additional tiers: the upstream MAP4K. The kinases in each tier phosphorylate and activate the kinase in the downstream tier to transmit a signal within a cell.; Interacting selectively and non-covalently with a G-protein coupled receptor.; Any process that results in a change i…
Ddn	2.5573	1.48773	-1.06957	-4.76599	15.4397	0.0011061	0.0686338	dendrin			GO:0000978; GO:0000982; GO:0005634; GO:0005737; GO:0005783; GO:0005789; GO:0005886; GO:0016021; GO:0030425; GO:0032591; GO:0042995; GO:0043197; GO:0043204; GO:0045944	RNA polymerase II proximal promoter sequence-specific DNA binding; transcription factor activity, RNA polymerase II proximal promoter sequence-specific DNA binding; nucleus; cytoplasm; endoplasmic reticulum; endoplasmic reticulum membrane; plasma membrane; integral component of membrane; dendrite; dendritic spine membrane; cell projection; dendritic spine; perikaryon; positive regulation of trans…	MF; CC; BP	Interacting selectively and non-covalently with a specific upstream regulatory DNA sequence (transcription factor recognition sequence or binding site) located in the proximal promoter of a gene transcribed by RNA polymerase II. The proximal promoter is in cis with and relatively close to the core promoter.; Interacting selectively and non-covalently with a sequence of DNA that is in cis with and…
Nkain4	-2.14361	2.97756	5.12117	-2.01491	15.4317	0.00110816	0.0686338	Sodium/potassium transporting ATPase interacting 4			GO:0002028; GO:0016021	regulation of sodium ion transport; integral component of membrane	BP; CC	Any process that modulates the frequency, rate or extent of the directed movement of sodium ions (Na+) into, out of or within a cell, or between cells, by means of some agent such as a transporter or pore.; The component of a membrane consisting of the gene products and protein complexes having at least some part of their peptide sequence embedded in the hydrophobic region of the membrane.
Col20a1	2.74255	0.987171	-1.75538	-1.2922	15.2405	0.00115861	0.0699251	collagen type XX alpha 1 chain
Car4	4.73856	1.95566	-2.7829	-3.99815	15.0228	0.00121947	0.0715193	carbonic anhydrase 4	910	Nitrogen metabolism	GO:0004089; GO:0005791; GO:0005793; GO:0005794; GO:0005802; GO:0005886; GO:0006730; GO:0008270; GO:0009986; GO:0015701; GO:0016020; GO:0016324; GO:0016529; GO:0030658; GO:0030667; GO:0031362; GO:0031526; GO:0042383; GO:0042493; GO:0046658; GO:0048471; GO:0048513; GO:0048545; GO:0070062	carbonate dehydratase activity; rough endoplasmic reticulum; endoplasmic reticulum-Golgi intermediate compartment; Golgi apparatus; trans-Golgi network; plasma membrane; one-carbon metabolic process; zinc ion binding; cell surface; bicarbonate transport; membrane; apical plasma membrane; sarcoplasmic reticulum; transport vesicle membrane; secretory granule membrane; anchored component of external…	MF; CC; BP	Catalysis of the reaction: H2CO3 = CO2 + H2O.; The rough (or granular) endoplasmic reticulum (ER) has ribosomes adhering to the outer surface; the ribosomes are the site of translation of the mRNA for those proteins which are either to be retained within the cisternae (ER-resident proteins), the proteins of the lysosomes, or the proteins destined for export from the cell. Glycoproteins undergo th…
Ltb	2.15348	0.15732	-1.99616	-2.59264	14.9663	0.00123589	0.0719798	lymphotoxin beta	04060; 05323	Cytokine-cytokine receptor interaction; Rheumatoid arthritis	GO:0005125; GO:0005164; GO:0005615; GO:0006955; GO:0010469; GO:0016021; GO:0043120	cytokine activity; tumor necrosis factor receptor binding; extracellular space; immune response; regulation of signaling receptor activity; integral component of membrane; tumor necrosis factor binding	MF; CC; BP	Functions to control the survival, growth, differentiation and effector function of tissues and cells.; Interacting selectively and non-covalently with the tumor necrosis factor receptor.; That part of a multicellular organism outside the cells proper, usually taken to be outside the plasma membranes, and occupied by fluid.; Any immune system process that functions in the calibrated response of a…
Slc1a5	2.13291	0.398641	-1.73427	1.55902	14.9488	0.00124103	0.0719798	solute carrier family 1 member 5	4974	Protein digestion and absorption	GO:0005886; GO:0010585; GO:0015175; GO:0015194; GO:0015293; GO:0015825; GO:0016021; GO:1903803	plasma membrane; glutamine secretion; neutral amino acid transmembrane transporter activity; L-serine transmembrane transporter activity; symporter activity; L-serine transport; integral component of membrane; L-glutamine import across plasma membrane	CC; BP; MF	The membrane surrounding a cell that separates the cell from its external environment. It consists of a phospholipid bilayer and associated proteins.; The controlled release of glutamine by a cell.; Enables the transfer of neutral amino acids from one side of a membrane to the other. Neutral amino acids have a pH of 7.; Enables the transfer of L-serine from one side of a membrane to the other. L-…
Stfa2	3.71117	0.630691	-3.08048	-5.15823	14.755	0.00129977	0.0737566	stefin A2			GO:0004869; GO:0005622; GO:0005829; GO:0010951	cysteine-type endopeptidase inhibitor activity; intracellular; cytosol; negative regulation of endopeptidase activity	MF; CC; BP	Stops, prevents or reduces the activity of a cysteine-type endopeptidase, any enzyme that hydrolyzes peptide bonds in polypeptides by a mechanism in which the sulfhydryl group of a cysteine residue at the active center acts as a nucleophile.; The living contents of a cell; the matter contained within (but not including) the plasma membrane, usually taken to exclude large vacuoles and masses of se…
Syt2	-3.13571	0.201312	3.33702	-2.79384	14.6905	0.00132008	0.0738476	synaptotagmin 2			GO:0001786; GO:0005509; GO:0005515; GO:0005544; GO:0005886; GO:0006906; GO:0007269; GO:0008021; GO:0016021; GO:0016079; GO:0017158; GO:0019905; GO:0030054; GO:0030276; GO:0030424; GO:0030672; GO:0042584; GO:0043195; GO:0043533; GO:0048488; GO:0048791; GO:1903861	phosphatidylserine binding; calcium ion binding; protein binding; calcium-dependent phospholipid binding; plasma membrane; vesicle fusion; neurotransmitter secretion; synaptic vesicle; integral component of membrane; synaptic vesicle exocytosis; regulation of calcium ion-dependent exocytosis; syntaxin binding; cell junction; clathrin binding; axon; synaptic vesicle membrane; chromaffin granule me…	MF; CC; BP	Interacting selectively and non-covalently with phosphatidylserine, a class of glycophospholipids in which a phosphatidyl group is esterified to the hydroxyl group of L-serine.; Interacting selectively and non-covalently with calcium ions (Ca2+).; Interacting selectively and non-covalently with any protein or protein complex (a complex of two or more proteins that may include other nonprotein mol…
Pglyrp1	3.0135	-1.33301	-4.34651	-4.80107	14.6829	0.00132248	0.0738476	peptidoglycan recognition protein 1			GO:0002221; GO:0006955; GO:0008270; GO:0008745; GO:0009253; GO:0016019; GO:0016045; GO:0031640; GO:0032689; GO:0032827; GO:0042834; GO:0044117; GO:0045087; GO:0045187; GO:0050728; GO:0050830; GO:0051714; GO:0061844	pattern recognition receptor signaling pathway; immune response; zinc ion binding; N-acetylmuramoyl-L-alanine amidase activity; peptidoglycan catabolic process; peptidoglycan receptor activity; detection of bacterium; killing of cells of other organism; negative regulation of interferon-gamma production; negative regulation of natural killer cell differentiation involved in immune response; pepti…	BP; MF	Any series of molecular signals generated as a consequence of a pattern recognition receptor (PRR) binding to one of its physiological ligands. PRRs bind pathogen-associated molecular pattern (PAMPs), structures conserved among microbial species, or damage-associated molecular pattern (DAMPs), endogenous molecules released from damaged cells.; Any immune system process that functions in the calib…
Ttc22	-2.45797	1.78506	4.24303	-3.40045	14.5057	0.00138038	0.0750462	tetratricopeptide repeat domain 22
LOC108348044	2.44504	0.72113	-1.72391	-5.07449	14.4865	0.00138683	0.0750462	ras and Rab interactor 1			GO:0007165	signal transduction	BP	The cellular process in which a signal is conveyed to trigger a change in the activity or state of a cell. Signal transduction begins with reception of a signal (e.g. a ligand binding to a receptor or receptor activation by a stimulus such as light), or for signal transduction in the absence of ligand, signal-withdrawal or the activity of a constitutively active receptor. Signal transduction ends…
Rin1	2.44504	0.72113	-1.72391	-5.07449	14.4865	0.00138683	0.0750462	Ras and Rab interactor 1			GO:0005096; GO:0005737; GO:0005856; GO:0005886; GO:0006897; GO:0007165; GO:0007613; GO:0008306; GO:0017016; GO:0030425; GO:0031914; GO:0043025; GO:0043547	GTPase activator activity; cytoplasm; cytoskeleton; plasma membrane; endocytosis; signal transduction; memory; associative learning; Ras GTPase binding; dendrite; negative regulation of synaptic plasticity; neuronal cell body; positive regulation of GTPase activity	MF; CC; BP	Binds to and increases the activity of a GTPase, an enzyme that catalyzes the hydrolysis of GTP.; All of the contents of a cell excluding the plasma membrane and nucleus, but including other subcellular structures.; Any of the various filamentous elements that form the internal framework of cells, and typically remain after treatment of the cells with mild detergent to remove membrane constituent…
Adamts4	2.31036	0.224711	-2.08565	2.04751	14.3854	0.00142144	0.0760134	ADAM metallopeptidase with thrombospondin type 1 motif, 4			GO:0002020; GO:0004222; GO:0005578; GO:0005615; GO:0006508; GO:0008237; GO:0016607; GO:0042742; GO:0044691; GO:0046872	protease binding; metalloendopeptidase activity; proteinaceous extracellular matrix; extracellular space; proteolysis; metallopeptidase activity; nuclear speck; defense response to bacterium; tooth eruption; metal ion binding	MF; CC; BP	Interacting selectively and non-covalently with any protease or peptidase.; Catalysis of the hydrolysis of internal, alpha-peptide bonds in a polypeptide chain by a mechanism in which water acts as a nucleophile, one or two metal ions hold the water molecule in place, and charged amino acid side chains are ligands for the metal ions.; A layer consisting mainly of proteins (especially collagen) an…
Serpinb2	4.62664	0.551781	-4.07486	-4.53879	14.3457	0.00143528	0.0761796	serpin family B member 2	5146	Amoebiasis	GO:0004867; GO:0005615; GO:0005737; GO:0010951; GO:0042060; GO:0043066	serine-type endopeptidase inhibitor activity; extracellular space; cytoplasm; negative regulation of endopeptidase activity; wound healing; negative regulation of apoptotic process	MF; CC; BP	Stops, prevents or reduces the activity of serine-type endopeptidases, enzymes that catalyze the hydrolysis of nonterminal peptide bonds in a polypeptide chain; a serine residue (and a histidine residue) are at the active center of the enzyme.; That part of a multicellular organism outside the cells proper, usually taken to be outside the plasma membranes, and occupied by fluid.; All of the conte…
Mt1m	5.59043	3.92774	-1.66269	1.14779	14.2331	0.00147556	0.0765386	metallothionein 1M			GO:0005634; GO:0005737; GO:0006882; GO:0010273; GO:0046872; GO:0050794; GO:0071276; GO:0071280; GO:0071294	nucleus; cytoplasm; cellular zinc ion homeostasis; detoxification of copper ion; metal ion binding; regulation of cellular process; cellular response to cadmium ion; cellular response to copper ion; cellular response to zinc ion	CC; BP; MF	A membrane-bounded organelle of eukaryotic cells in which chromosomes are housed and replicated. In most cells, the nucleus contains all of the cell's chromosomes except the organellar chromosomes, and is the site of RNA synthesis and processing. In some species, or in specialized cell types, RNA metabolism or DNA replication may be absent.; All of the contents of a cell excluding the plasma memb…
Rufy4	3.50336	0.296898	-3.20647	-4.54364	14.1997	0.00148775	0.0765606	RUN and FYVE domain containing 4			GO:0046872	metal ion binding	MF	Interacting selectively and non-covalently with any metal ion.
Ly6g6f	-2.86659	-1.36657	1.50002	-4.49182	14.0993	0.00152518	0.0772013	lymphocyte antigen 6 family member G6F			GO:0005886; GO:0016021	plasma membrane; integral component of membrane	CC	The membrane surrounding a cell that separates the cell from its external environment. It consists of a phospholipid bilayer and associated proteins.; The component of a membrane consisting of the gene products and protein complexes having at least some part of their peptide sequence embedded in the hydrophobic region of the membrane.
Dusp26	-5.07544	-1.63787	3.43757	-2.74493	13.9791	0.00157152	0.0776368	dual specificity phosphatase 26			GO:0000122; GO:0001102; GO:0002039; GO:0004647; GO:0004721; GO:0004725; GO:0005634; GO:0005737; GO:0005794; GO:0006470; GO:0008138; GO:0035335; GO:0044387; GO:0045785; GO:0070373; GO:1902310	negative regulation of transcription by RNA polymerase II; RNA polymerase II activating transcription factor binding; p53 binding; phosphoserine phosphatase activity; phosphoprotein phosphatase activity; protein tyrosine phosphatase activity; nucleus; cytoplasm; Golgi apparatus; protein dephosphorylation; protein tyrosine/serine/threonine phosphatase activity; peptidyl-tyrosine dephosphorylation;…	BP; MF; CC	Any process that stops, prevents, or reduces the frequency, rate or extent of transcription mediated by RNA polymerase II.; Interacting selectively and non-covalently with an RNA polymerase II transcription activating factor, a protein involved in positive regulation of transcription.; Interacting selectively and non-covalently with one of the p53 family of proteins.; Catalysis of the reaction: L…
Vil1	-0.0791443	2.02484	2.10398	-1.90499	13.7567	0.00166181	0.079165	villin 1			GO:0001726; GO:0001951; GO:0003674; GO:0005509; GO:0005546; GO:0005575; GO:0005886; GO:0005902; GO:0005903; GO:0006915; GO:0007173; GO:0008150; GO:0008360; GO:0009617; GO:0010634; GO:0030027; GO:0030041; GO:0030042; GO:0030175; GO:0030335; GO:0030836; GO:0030855; GO:0032233; GO:0032432; GO:0032433; GO:0032532; GO:0035727; GO:0035729; GO:0040018; GO:0042802; GO:0042803; GO:0043027; GO:0043154; GO:…	ruffle; intestinal D-glucose absorption; molecular_function; calcium ion binding; phosphatidylinositol-4,5-bisphosphate binding; cellular_component; plasma membrane; microvillus; brush border; apoptotic process; epidermal growth factor receptor signaling pathway; biological_process; regulation of cell shape; response to bacterium; positive regulation of epithelial cell migration; lamellipodium; a…	CC; BP; MF	Projection at the leading edge of a crawling cell; the protrusions are supported by a microfilament meshwork.; Uptake of D-glucose into the blood by absorption from the small intestine.; The actions of a single gene product or complex at the molecular level consisting of a single biochemical activity or multiple causally linked biochemical activities. A given gene product may exhibit one or more …
Ch25h	2.82865	1.32299	-1.50566	-1.18848	13.7147	0.00167958	0.0794245	cholesterol 25-hydroxylase	120	Primary bile acid biosynthesis	GO:0000254; GO:0001567; GO:0005506; GO:0005789; GO:0006629; GO:0008203; GO:0008395; GO:0016020; GO:0016021; GO:0016126; GO:0016491; GO:0035754; GO:0055114	C-4 methylsterol oxidase activity; cholesterol 25-hydroxylase activity; iron ion binding; endoplasmic reticulum membrane; lipid metabolic process; cholesterol metabolic process; steroid hydroxylase activity; membrane; integral component of membrane; sterol biosynthetic process; oxidoreductase activity; B cell chemotaxis; oxidation-reduction process	MF; CC; BP	Catalysis of the reaction: 4,4-dimethyl-5-alpha-cholesta-8,24-dien-3-beta-ol + NAD(P)H + H(+) + O2 = 4-beta-hydroxymethyl-4-alpha-methyl-5-alpha-cholesta-8,24-dien-3-beta-ol + NAD(P)+ + H2O.; Catalysis of the reaction: AH(2) + cholesterol + O(2) = 25-hydroxycholesterol + A + H(2)O.; Interacting selectively and non-covalently with iron (Fe) ions.; The lipid bilayer surrounding the endoplasmic reti…
Cyp4f5	2.04471	3.31945	1.27474	-3.65831	13.6737	0.00169716	0.0799514	cytochrome P450, family 4, subfamily f, polypeptide 5	00590; 01100	Arachidonic acid metabolism; Metabolic pathways	GO:0004497; GO:0005506; GO:0005789; GO:0006691; GO:0006954; GO:0016705; GO:0020037; GO:0031090; GO:0055114; GO:0070330	monooxygenase activity; iron ion binding; endoplasmic reticulum membrane; leukotriene metabolic process; inflammatory response; oxidoreductase activity, acting on paired donors, with incorporation or reduction of molecular oxygen; heme binding; organelle membrane; oxidation-reduction process; aromatase activity	MF; CC; BP	Catalysis of the incorporation of one atom from molecular oxygen into a compound and the reduction of the other atom of oxygen to water.; Interacting selectively and non-covalently with iron (Fe) ions.; The lipid bilayer surrounding the endoplasmic reticulum.; The chemical reactions and pathways involving leukotriene, a pharmacologically active substance derived from a polyunsaturated fatty acid,…
Camp	2.46101	-0.0692892	-2.5303	-5.35857	13.6387	0.00171232	0.0800945	cathelicidin antimicrobial peptide	4970	Salivary secretion	GO:0001934; GO:0002227; GO:0003674; GO:0005615; GO:0005737; GO:0008284; GO:0019731; GO:0042581; GO:0042742; GO:0042995; GO:0044130; GO:0044140; GO:0045087; GO:0045766; GO:0050829; GO:0050830; GO:0051873; GO:0061844; GO:0071222; GO:0071224; GO:0071347; GO:0071354; GO:0071356	positive regulation of protein phosphorylation; innate immune response in mucosa; molecular_function; extracellular space; cytoplasm; positive regulation of cell proliferation; antibacterial humoral response; specific granule; defense response to bacterium; cell projection; negative regulation of growth of symbiont in host; negative regulation of growth of symbiont on or near host surface; innate…	BP; MF; CC	Any process that activates or increases the frequency, rate or extent of addition of phosphate groups to amino acids within a protein.; Any process of the innate immune response that takes place in the mucosal tissues.; The actions of a single gene product or complex at the molecular level consisting of a single biochemical activity or multiple causally linked biochemical activities. A given gene…
Sftpc	0.515836	3.11172	2.59588	-4.5484	13.5898	0.00173376	0.0802706	surfactant protein C			GO:0005576; GO:0005615; GO:0005737; GO:0005771; GO:0007585; GO:0007623; GO:0009725; GO:0009749; GO:0010033; GO:0016021; GO:0032496; GO:0032526; GO:0033189; GO:0042802; GO:0042803; GO:0050828; GO:0051260; GO:0051384; GO:0051591; GO:0055093; GO:0070741; GO:0070848; GO:0071260; GO:0071732; GO:0097208	extracellular region; extracellular space; cytoplasm; multivesicular body; respiratory gaseous exchange; circadian rhythm; response to hormone; response to glucose; response to organic substance; integral component of membrane; response to lipopolysaccharide; response to retinoic acid; response to vitamin A; identical protein binding; protein homodimerization activity; regulation of liquid surfac…	CC; BP; MF	The space external to the outermost structure of a cell. For cells without external protective or external encapsulating structures this refers to space outside of the plasma membrane. This term covers the host cell environment outside an intracellular parasite.; That part of a multicellular organism outside the cells proper, usually taken to be outside the plasma membranes, and occupied by fluid…
Sarm1	2.42702	-0.0819264	-2.50895	2.94759	13.5618	0.00174621	0.0803616	sterile alpha and TIR motif containing 1			GO:0005737; GO:0005739; GO:0005874; GO:0007165; GO:0009749; GO:0015630; GO:0030425; GO:0031315; GO:0042981; GO:0045202; GO:0048814; GO:1901214	cytoplasm; mitochondrion; microtubule; signal transduction; response to glucose; microtubule cytoskeleton; dendrite; extrinsic component of mitochondrial outer membrane; regulation of apoptotic process; synapse; regulation of dendrite morphogenesis; regulation of neuron death	CC; BP	All of the contents of a cell excluding the plasma membrane and nucleus, but including other subcellular structures.; A semiautonomous, self replicating organelle that occurs in varying numbers, shapes, and sizes in the cytoplasm of virtually all eukaryotic cells. It is notably the site of tissue respiration.; Any of the long, generally straight, hollow tubes of internal diameter 12-15 nm and ext…
Cxcl3	4.08473	-0.468124	-4.55286	-4.6599	13.3109	0.00186264	0.0813407	chemokine (C-X-C motif) ligand 3			GO:0002690; GO:0005615; GO:0005623; GO:0006954; GO:0006955; GO:0007186; GO:0007204; GO:0008009; GO:0010469; GO:0030593; GO:0032496; GO:0042127; GO:0045236; GO:0070098; GO:0071222; GO:0090023	positive regulation of leukocyte chemotaxis; extracellular space; cell; inflammatory response; immune response; G-protein coupled receptor signaling pathway; positive regulation of cytosolic calcium ion concentration; chemokine activity; regulation of signaling receptor activity; neutrophil chemotaxis; response to lipopolysaccharide; regulation of cell proliferation; CXCR chemokine receptor bindi…	BP; CC; MF	Any process that activates or increases the frequency, rate, or extent of leukocyte chemotaxis.; That part of a multicellular organism outside the cells proper, usually taken to be outside the plasma membranes, and occupied by fluid.; The basic structural and functional unit of all organisms. Includes the plasma membrane and any external encapsulating structures such as the cell wall and cell env…
Dbh	3.36944	-0.190768	-3.5602	-2.68417	13.3042	0.00186585	0.0813407	dopamine beta-hydroxylase	00350; 01100	Tyrosine metabolism; Metabolic pathways	GO:0001816; GO:0001974; GO:0001975; GO:0002443; GO:0004500; GO:0005507; GO:0005615; GO:0005737; GO:0005783; GO:0005815; GO:0006584; GO:0006589; GO:0007613; GO:0007626; GO:0008306; GO:0008542; GO:0010039; GO:0010193; GO:0010259; GO:0014070; GO:0016021; GO:0016715; GO:0030424; GO:0030425; GO:0030658; GO:0030667; GO:0031410; GO:0031418; GO:0032355; GO:0034466; GO:0034774; GO:0035176; GO:0035900; GO:…	cytokine production; blood vessel remodeling; response to amphetamine; leukocyte mediated immunity; dopamine beta-monooxygenase activity; copper ion binding; extracellular space; cytoplasm; endoplasmic reticulum; microtubule organizing center; catecholamine metabolic process; octopamine biosynthetic process; memory; locomotory behavior; associative learning; visual learning; response to iron ion;…	BP; MF; CC	The appearance of a cytokine due to biosynthesis or secretion following a cellular stimulus, resulting in an increase in its intracellular or extracellular levels.; The reorganization or renovation of existing blood vessels.; Any process that results in a change in state or activity of a cell or an organism (in terms of movement, secretion, enzyme production, gene expression, etc.) as a result of…
Cdx2	-1.44942	2.16676	3.61618	-4.23787	13.2888	0.00187331	0.0813407	caudal type homeo box 2			GO:0000122; GO:0000794; GO:0000977; GO:0000980; GO:0001227; GO:0001568; GO:0001824; GO:0001829; GO:0001890; GO:0003690; GO:0003700; GO:0003714; GO:0005634; GO:0005654; GO:0006357; GO:0007389; GO:0008284; GO:0008333; GO:0009790; GO:0009887; GO:0009948; GO:0009952; GO:0014807; GO:0017053; GO:0030154; GO:0032991; GO:0035019; GO:0043565; GO:0045197; GO:0045597; GO:0045893; GO:0060575; GO:0060711	negative regulation of transcription by RNA polymerase II; condensed nuclear chromosome; RNA polymerase II regulatory region sequence-specific DNA binding; RNA polymerase II distal enhancer sequence-specific DNA binding; transcriptional repressor activity, RNA polymerase II transcription regulatory region sequence-specific DNA binding; blood vessel development; blastocyst development; trophectode…	BP; CC; MF	Any process that stops, prevents, or reduces the frequency, rate or extent of transcription mediated by RNA polymerase II.; A highly compacted molecule of DNA and associated proteins resulting in a cytologically distinct nuclear chromosome.; Interacting selectively and non-covalently with a specific sequence of DNA that is part of a regulatory region that controls the transcription of a gene or c…
G6pc	-2.21833	-1.26504	0.953289	9.11969	13.2808	0.00187723	0.0813407	glucose-6-phosphatase, catalytic subunit	00010; 00052; 00500; 01100; 04910; 04920; 04973	Glycolysis / Gluconeogenesis; Galactose metabolism; Starch and sucrose metabolism; Metabolic pathways; Insulin signaling pathway; Adipocytokine signaling pathway; Carbohydrate digestion and absorption	GO:0004346; GO:0005783; GO:0005977; GO:0005980; GO:0006094; GO:0006641; GO:0006796; GO:0008202; GO:0010468; GO:0015760; GO:0016020; GO:0016021; GO:0016773; GO:0030176; GO:0032094; GO:0035264; GO:0042301; GO:0042593; GO:0042632; GO:0043231; GO:0046415; GO:0046838; GO:0051156; GO:0055088	glucose-6-phosphatase activity; endoplasmic reticulum; glycogen metabolic process; glycogen catabolic process; gluconeogenesis; triglyceride metabolic process; phosphate-containing compound metabolic process; steroid metabolic process; regulation of gene expression; glucose-6-phosphate transport; membrane; integral component of membrane; phosphotransferase activity, alcohol group as acceptor; int…	MF; CC; BP	Catalysis of the reaction: D-glucopyranose 6-phosphate + H2O = D-glucose + phosphate. D-glucopyranose is also known as D-glucose 6-phosphate.; The irregular network of unit membranes, visible only by electron microscopy, that occurs in the cytoplasm of many eukaryotic cells. The membranes form a complex meshwork of tubular channels, which are often expanded into slitlike cavities called cisternae…
Bmf	-2.83889	-0.703796	2.1351	3.55854	13.1969	0.00191865	0.0814708	Bcl2 modifying factor			GO:0001669; GO:0003674; GO:0005737; GO:0008150; GO:0009267; GO:0010507; GO:0015629; GO:0016459; GO:0032464; GO:0034644; GO:0043065; GO:0043276; GO:0090200; GO:1904093; GO:2001234; GO:2001235	acrosomal vesicle; molecular_function; cytoplasm; biological_process; cellular response to starvation; negative regulation of autophagy; actin cytoskeleton; myosin complex; positive regulation of protein homooligomerization; cellular response to UV; positive regulation of apoptotic process; anoikis; positive regulation of release of cytochrome c from mitochondria; negative regulation of autophagi…	CC; MF; BP	A structure in the head of a spermatozoon that contains acid hydrolases, and is concerned with the breakdown of the outer membrane of the ovum during fertilization. It lies just beneath the plasma membrane and is derived from the lysosome.; The actions of a single gene product or complex at the molecular level consisting of a single biochemical activity or multiple causally linked biochemical act…
Calml3	-1.92636	3.10964	5.036	-3.01871	13.1062	0.00196466	0.0823836	calmodulin-like 3	04020; 04070; 04114; 04270; 04720; 04722; 04740; 04744; 04910; 04912; 04916; 04970; 04971; 05010; 05214	Calcium signaling pathway; Phosphatidylinositol signaling system; Oocyte meiosis; Vascular smooth muscle contraction; Long-term potentiation; Neurotrophin signaling pathway; Olfactory transduction; Phototransduction; Insulin signaling pathway; GnRH signaling pathway; Melanogenesis; Salivary secretion; Gastric acid secretion; Alzheimer's disease; Glioma	GO:0003674; GO:0005509; GO:0005575; GO:0008150	molecular_function; calcium ion binding; cellular_component; biological_process	MF; CC; BP	The actions of a single gene product or complex at the molecular level consisting of a single biochemical activity or multiple causally linked biochemical activities. A given gene product may exhibit one or more molecular functions.; Interacting selectively and non-covalently with calcium ions (Ca2+).; The part of a cell, extracellular environment or virus in which a gene product is located. A ge…
Mycn	2.68407	1.88175	-0.802321	-4.58672	12.9102	0.00206875	0.084505	MYCN proto-oncogene, bHLH transcription factor			GO:0000978; GO:0001077; GO:0001502; GO:0002053; GO:0005634; GO:0005730; GO:0006366; GO:0008284; GO:0010628; GO:0010629; GO:0010942; GO:0019900; GO:0030324; GO:0042733; GO:0045607; GO:0045893; GO:0045944; GO:0046983; GO:0048704; GO:0048712; GO:0048754; GO:2000378	RNA polymerase II proximal promoter sequence-specific DNA binding; transcriptional activator activity, RNA polymerase II proximal promoter sequence-specific DNA binding; cartilage condensation; positive regulation of mesenchymal cell proliferation; nucleus; nucleolus; transcription by RNA polymerase II; positive regulation of cell proliferation; positive regulation of gene expression; negative re…	MF; BP; CC	Interacting selectively and non-covalently with a specific upstream regulatory DNA sequence (transcription factor recognition sequence or binding site) located in the proximal promoter of a gene transcribed by RNA polymerase II. The proximal promoter is in cis with and relatively close to the core promoter.; Interacting selectively and non-covalently with a sequence of DNA that is in cis with and…
Misp	-1.62282	1.96209	3.58491	-3.66036	12.8886	0.00208068	0.0846625	mitotic spindle positioning			GO:0005886; GO:0005925; GO:0043231	plasma membrane; focal adhesion; intracellular membrane-bounded organelle	CC	The membrane surrounding a cell that separates the cell from its external environment. It consists of a phospholipid bilayer and associated proteins.; Small region on the surface of a cell that anchors the cell to the extracellular matrix and that forms a point of termination of actin filaments.; Organized structure of distinctive morphology and function, bounded by a single or double lipid bilay…
Heatr1	1.72274	-0.474159	-2.19689	1.96872	12.8296	0.00211354	0.0846657	HEAT repeat containing 1	3008	Ribosome biogenesis in eukaryotes	GO:0000462; GO:0001650; GO:0003674; GO:0005575; GO:0005730; GO:0005739; GO:0008150; GO:0030515; GO:0030686; GO:0032040; GO:0034455; GO:0045943; GO:2000234	maturation of SSU-rRNA from tricistronic rRNA transcript (SSU-rRNA, 5.8S rRNA, LSU-rRNA); fibrillar center; molecular_function; cellular_component; nucleolus; mitochondrion; biological_process; snoRNA binding; 90S preribosome; small-subunit processome; t-UTP complex; positive regulation of transcription by RNA polymerase I; positive regulation of rRNA processing	BP; CC; MF	Any process involved in the maturation of a precursor Small SubUnit (SSU) ribosomal RNA (rRNA) molecule into a mature SSU-rRNA molecule from the pre-rRNA molecule originally produced as a tricistronic rRNA transcript that contains the Small Subunit (SSU) rRNA, 5.8S rRNA, and the Large Subunit (LSU) in that order from 5' to 3' along the primary transcript.; A structure found most metazoan nucleoli…
LOC108348069	1.72274	-0.474159	-2.19689	1.96872	12.8296	0.00211354	0.0846657	HEAT repeat-containing protein 1			GO:0000462; GO:0001650; GO:0005739; GO:0030515; GO:0030686; GO:0032040; GO:0034455; GO:0045943	maturation of SSU-rRNA from tricistronic rRNA transcript (SSU-rRNA, 5.8S rRNA, LSU-rRNA); fibrillar center; mitochondrion; snoRNA binding; 90S preribosome; small-subunit processome; t-UTP complex; positive regulation of transcription by RNA polymerase I	BP; CC; MF	Any process involved in the maturation of a precursor Small SubUnit (SSU) ribosomal RNA (rRNA) molecule into a mature SSU-rRNA molecule from the pre-rRNA molecule originally produced as a tricistronic rRNA transcript that contains the Small Subunit (SSU) rRNA, 5.8S rRNA, and the Large Subunit (LSU) in that order from 5' to 3' along the primary transcript.; A structure found most metazoan nucleoli…
Zglp1	3.29278	0.511014	-2.78177	-4.91998	12.8193	0.00211935	0.0846657	zinc finger, GATA-like protein 1			GO:0000122; GO:0000977; GO:0001085; GO:0001228; GO:0003682; GO:0005634; GO:0005667; GO:0006366; GO:0007283; GO:0008270; GO:0030154; GO:0045944; GO:0048599	negative regulation of transcription by RNA polymerase II; RNA polymerase II regulatory region sequence-specific DNA binding; RNA polymerase II transcription factor binding; transcriptional activator activity, RNA polymerase II transcription regulatory region sequence-specific DNA binding; chromatin binding; nucleus; transcription factor complex; transcription by RNA polymerase II; spermatogenesi…	BP; MF; CC	Any process that stops, prevents, or reduces the frequency, rate or extent of transcription mediated by RNA polymerase II.; Interacting selectively and non-covalently with a specific sequence of DNA that is part of a regulatory region that controls the transcription of a gene or cistron by RNA polymerase II.; Interacting selectively and non-covalently with an RNA polymerase II transcription facto…
Crb2	-0.412166	3.64504	4.0572	-4.21978	12.8107	0.00212421	0.0846657	crumbs 2, cell polarity complex component			GO:0001707; GO:0001756; GO:0005044; GO:0005509; GO:0005886; GO:0007157; GO:0010470; GO:0010718; GO:0010951; GO:0014028; GO:0016021; GO:0016324; GO:0019828; GO:0019899; GO:0030513; GO:0032991; GO:0045197; GO:0045199; GO:0055111; GO:0072358	mesoderm formation; somitogenesis; scavenger receptor activity; calcium ion binding; plasma membrane; heterophilic cell-cell adhesion via plasma membrane cell adhesion molecules; regulation of gastrulation; positive regulation of epithelial to mesenchymal transition; negative regulation of endopeptidase activity; notochord formation; integral component of membrane; apical plasma membrane; asparti…	BP; MF; CC	The process that gives rise to the mesoderm. This process pertains to the initial formation of the structure from unspecified parts.; The formation of mesodermal clusters that are arranged segmentally along the anterior posterior axis of an embryo.; Combining with any modified low-density lipoprotein (LDL) or other polyanionic ligand and delivering the ligand into the cell via endocytosis. Ligand…
Msantd1	3.00036	0.404649	-2.59571	-1.2303	12.6469	0.00221944	0.0869389	Myb/SANT DNA binding domain containing 1			GO:0010468; GO:0016604	regulation of gene expression; nuclear body	BP; CC	Any process that modulates the frequency, rate or extent of gene expression. Gene expression is the process in which a gene's coding sequence is converted into a mature gene product or products (proteins or RNA). This includes the production of an RNA transcript as well as any processing to produce a mature RNA product or an mRNA or circRNA (for protein-coding genes) and the translation of that m…
Cnih2	2.75322	2.21212	-0.541095	-3.16419	12.5293	0.00229099	0.0892422	cornichon family AMPA receptor auxiliary protein 2			GO:0005515; GO:0005789; GO:0014069; GO:0016192; GO:0030054; GO:0030425; GO:0032281; GO:0035249; GO:0042391; GO:0043197; GO:0043198; GO:0045211; GO:0051668; GO:1902684; GO:1903743; GO:2000310; GO:2000311	protein binding; endoplasmic reticulum membrane; postsynaptic density; vesicle-mediated transport; cell junction; dendrite; AMPA glutamate receptor complex; synaptic transmission, glutamatergic; regulation of membrane potential; dendritic spine; dendritic shaft; postsynaptic membrane; localization within membrane; negative regulation of receptor localization to synapse; negative regulation of ant…	MF; CC; BP	Interacting selectively and non-covalently with any protein or protein complex (a complex of two or more proteins that may include other nonprotein molecules).; The lipid bilayer surrounding the endoplasmic reticulum.; An electron dense network of proteins within and adjacent to the postsynaptic membrane of an asymetric, neuron-neuron synapse. Its major components include neurotransmitter recepto…
Il17re	-0.333438	1.8942	2.22764	-0.222736	12.4436	0.00234492	0.0897262	interleukin 17 receptor E			GO:0005887; GO:0006954; GO:0019221; GO:0030368	integral component of plasma membrane; inflammatory response; cytokine-mediated signaling pathway; interleukin-17 receptor activity	CC; BP; MF	The component of the plasma membrane consisting of the gene products and protein complexes having at least some part of their peptide sequence embedded in the hydrophobic region of the membrane.; The immediate defensive reaction (by vertebrate tissue) to infection or injury caused by chemical or physical agents. The process is characterized by local vasodilation, extravasation of plasma into inte…
Alpl	2.7177	0.439237	-2.27847	4.74387	12.4328	0.00235182	0.0897262	alkaline phosphatase, liver/bone/kidney	00790; 01100	Folate biosynthesis; Metabolic pathways	GO:0001958; GO:0003006; GO:0004035; GO:0005578; GO:0005615; GO:0005886; GO:0016311; GO:0016462; GO:0031225; GO:0032496; GO:0033280; GO:0046677; GO:0046872; GO:0051384; GO:0065010; GO:0071407; GO:0071529	endochondral ossification; developmental process involved in reproduction; alkaline phosphatase activity; proteinaceous extracellular matrix; extracellular space; plasma membrane; dephosphorylation; pyrophosphatase activity; anchored component of membrane; response to lipopolysaccharide; response to vitamin D; response to antibiotic; metal ion binding; response to glucocorticoid; extracellular me…	BP; MF; CC	Replacement ossification wherein bone tissue replaces cartilage.; A developmental process in which a progressive change in the state of some part of an organism specifically contributes to its ability to form offspring.; Catalysis of the reaction: an orthophosphoric monoester + H2O = an alcohol + phosphate, with an alkaline pH optimum.; A layer consisting mainly of proteins (especially collagen) …
Osmr	2.76934	0.369284	-2.40005	3.52932	12.3134	0.00242985	0.0909398	oncostatin M receptor	04060; 04630	Cytokine-cytokine receptor interaction; Jak-STAT signaling pathway	GO:0004896; GO:0004924; GO:0005900; GO:0008284; GO:0009897; GO:0016021; GO:0016324; GO:0019221; GO:0019838; GO:0019955; GO:0034097; GO:0038165	cytokine receptor activity; oncostatin-M receptor activity; oncostatin-M receptor complex; positive regulation of cell proliferation; external side of plasma membrane; integral component of membrane; apical plasma membrane; cytokine-mediated signaling pathway; growth factor binding; cytokine binding; response to cytokine; oncostatin-M-mediated signaling pathway	MF; CC; BP	Combining with a cytokine and transmitting the signal from one side of the membrane to the other to initiate a change in cell activity.; Combining with oncostatin-M and transmitting the signal from one side of the membrane to the other to initiate a change in cell activity.; A heterodimeric receptor for the cytokine oncostatin-M (OSM). In humans the receptor complex is made up of the gene product…
LOC102549948	2.93634	2.71872	-0.217619	-4.21374	12.2556	0.00246875	0.0917415	uncharacterized LOC102549948
Dnase1	3.20152	2.93643	-0.265097	-2.87891	12.109	0.00257084	0.0937269	deoxyribonuclease 1			GO:0000737; GO:0002283; GO:0002673; GO:0003779; GO:0004520; GO:0004530; GO:0004536; GO:0005634; GO:0005635; GO:0006915; GO:0070948	DNA catabolic process, endonucleolytic; neutrophil activation involved in immune response; regulation of acute inflammatory response; actin binding; endodeoxyribonuclease activity; deoxyribonuclease I activity; deoxyribonuclease activity; nucleus; nuclear envelope; apoptotic process; regulation of neutrophil mediated cytotoxicity	BP; MF; CC	The chemical reactions and pathways resulting in the breakdown of DNA, involving the hydrolysis of internal 3',5'-phosphodiester bonds in one or two strands of deoxyribonucleotides.; The change in morphology and behavior of a neutrophil resulting from exposure to a cytokine, chemokine, cellular ligand, or soluble factor, leading to the initiation or perpetuation of an immune response.; Any proces…
Akr1b10	2.70556	1.17781	-1.52775	0.821144	12.0412	0.00261981	0.094837	aldo-keto reductase family 1 member B10			GO:0001758; GO:0004032; GO:0005829; GO:0016488; GO:0016918; GO:0019751; GO:0042572; GO:0042574; GO:0044597; GO:0044598; GO:0045550; GO:0047718; GO:0052650; GO:0055114; GO:0070401; GO:0070402	retinal dehydrogenase activity; alditol:NADP+ 1-oxidoreductase activity; cytosol; farnesol catabolic process; retinal binding; polyol metabolic process; retinol metabolic process; retinal metabolic process; daunorubicin metabolic process; doxorubicin metabolic process; geranylgeranyl reductase activity; indanol dehydrogenase activity; NADP-retinol dehydrogenase activity; oxidation-reduction proce…	MF; CC; BP	Catalysis of the reaction: retinal + NAD+ + H2O = retinoate + NADH. Acts on both 11-trans and 13-cis forms of retinal.; Catalysis of the reaction: an alditol + NADP+ = an aldose + NADPH + H+.; The part of the cytoplasm that does not contain organelles but which does contain other particulate matter, such as protein complexes.; The chemical reactions and pathways resulting in the breakdown of the …
Akr1b8	2.70556	1.17781	-1.52775	0.821144	12.0412	0.00261981	0.094837	aldo-keto reductase family 1, member B8			GO:0004032; GO:0005739; GO:0005829; GO:0008106; GO:0016491; GO:0055114	alditol:NADP+ 1-oxidoreductase activity; mitochondrion; cytosol; alcohol dehydrogenase (NADP+) activity; oxidoreductase activity; oxidation-reduction process	MF; CC; BP	Catalysis of the reaction: an alditol + NADP+ = an aldose + NADPH + H+.; A semiautonomous, self replicating organelle that occurs in varying numbers, shapes, and sizes in the cytoplasm of virtually all eukaryotic cells. It is notably the site of tissue respiration.; The part of the cytoplasm that does not contain organelles but which does contain other particulate matter, such as protein complexe…
Wt1	0.965783	2.1372	1.17141	-0.634106	12.0096	0.00264296	0.0951828	Wilms tumor 1			GO:0000122; GO:0001077; GO:0001570; GO:0001656; GO:0001657; GO:0001658; GO:0001822; GO:0001823; GO:0003156; GO:0003676; GO:0003690; GO:0003700; GO:0003723; GO:0005515; GO:0005634; GO:0005654; GO:0005730; GO:0005737; GO:0005829; GO:0006355; GO:0006357; GO:0006366; GO:0006915; GO:0007281; GO:0007283; GO:0007338; GO:0007356; GO:0007507; GO:0007530; GO:0008270; GO:0008285; GO:0008380; GO:0008406; GO:…	negative regulation of transcription by RNA polymerase II; transcriptional activator activity, RNA polymerase II proximal promoter sequence-specific DNA binding; vasculogenesis; metanephros development; ureteric bud development; branching involved in ureteric bud morphogenesis; kidney development; mesonephros development; regulation of animal organ formation; nucleic acid binding; double-stranded…	BP; MF; CC	Any process that stops, prevents, or reduces the frequency, rate or extent of transcription mediated by RNA polymerase II.; Interacting selectively and non-covalently with a sequence of DNA that is in cis with and relatively close to a core promoter for RNA polymerase II (RNAP II) in order to activate or increase the frequency, rate or extent of transcription from the RNAP II promoter.; The diffe…
Sftpd	2.57256	-0.586732	-3.15929	-2.69643	11.9912	0.00265657	0.0953377	surfactant protein D	4145	Phagosome	GO:0001530; GO:0005578; GO:0005581; GO:0005615; GO:0005737; GO:0005771; GO:0005791; GO:0007585; GO:0008228; GO:0031410; GO:0031960; GO:0032502; GO:0032703; GO:0042130; GO:0042802; GO:0043129; GO:0043152; GO:0045087; GO:0048029; GO:0048286; GO:0050765; GO:0050766; GO:0050828; GO:0051384; GO:0052405; GO:0055093; GO:0070848; GO:1905226	lipopolysaccharide binding; proteinaceous extracellular matrix; collagen trimer; extracellular space; cytoplasm; multivesicular body; rough endoplasmic reticulum; respiratory gaseous exchange; opsonization; cytoplasmic vesicle; response to corticosteroid; developmental process; negative regulation of interleukin-2 production; negative regulation of T cell proliferation; identical protein binding;…	MF; CC; BP	Interacting selectively and non-covalently with lipopolysaccharide.; A layer consisting mainly of proteins (especially collagen) and glycosaminoglycans (mostly as proteoglycans) that forms a sheet underlying or overlying cells such as endothelial and epithelial cells. The proteins are secreted by cells in the vicinity. An example of this component is found in Mus musculus.; A protein complex cons…
RGD1565117	-3.4998	-1.03792	2.46188	-3.38397	11.8648	0.0027525	0.0978318	similar to 40S ribosomal protein S26			GO:0003729; GO:0003735; GO:0006412; GO:0022627	mRNA binding; structural constituent of ribosome; translation; cytosolic small ribosomal subunit	MF; BP; CC	Interacting selectively and non-covalently with messenger RNA (mRNA), an intermediate molecule between DNA and protein. mRNA includes UTR and coding sequences, but does not contain introns.; The action of a molecule that contributes to the structural integrity of the ribosome.; The cellular metabolic process in which a protein is formed, using the sequence of a mature mRNA or circRNA molecule to …
Runx1	2.43038	0.528723	-1.90166	0.969954	11.755	0.00283933	0.0990274	runt-related transcription factor 1	05200; 05220; 05221	Pathways in cancer; Chronic myeloid leukemia; Acute myeloid leukemia	GO:0000977; GO:0000981; GO:0001047; GO:0001228; GO:0001501; GO:0001503; GO:0001701; GO:0001889; GO:0002062; GO:0002318; GO:0002667; GO:0003677; GO:0003700; GO:0005509; GO:0005524; GO:0005604; GO:0005634; GO:0005654; GO:0005829; GO:0006355; GO:0006357; GO:0006366; GO:0007417; GO:0008134; GO:0008285; GO:0009966; GO:0014894; GO:0030097; GO:0030099; GO:0030182; GO:0030728; GO:0030853; GO:0030854; GO:…	RNA polymerase II regulatory region sequence-specific DNA binding; RNA polymerase II transcription factor activity, sequence-specific DNA binding; core promoter binding; transcriptional activator activity, RNA polymerase II transcription regulatory region sequence-specific DNA binding; skeletal system development; ossification; in utero embryonic development; liver development; chondrocyte differ…	MF; BP; CC	Interacting selectively and non-covalently with a specific sequence of DNA that is part of a regulatory region that controls the transcription of a gene or cistron by RNA polymerase II.; Interacting selectively and non-covalently with a specific DNA sequence in order to modulate transcription by RNA polymerase II. The transcription factor may or may not also interact selectively with a protein or…
Map3k6	2.7471	0.90938	-1.83772	0.945893	11.5507	0.00300974	0.102444	mitogen-activated protein kinase kinase kinase 6	4010	MAPK signaling pathway	GO:0000165; GO:0000186; GO:0000287; GO:0004672; GO:0004709; GO:0005524; GO:0005622; GO:0006468; GO:0033554	MAPK cascade; activation of MAPKK activity; magnesium ion binding; protein kinase activity; MAP kinase kinase kinase activity; ATP binding; intracellular; protein phosphorylation; cellular response to stress	BP; MF; CC	An intracellular protein kinase cascade containing at least a MAPK, a MAPKK and a MAP3K. The cascade can also contain an additional tiers: the upstream MAP4K. The kinases in each tier phosphorylate and activate the kinase in the downstream tier to transmit a signal within a cell.; The initiation of the activity of the inactive enzyme MAP kinase kinase (MAPKK).; Interacting selectively and non-cov…
Cldn15	0.369104	2.25052	1.88141	-0.509446	11.4923	0.0030607	0.10303	claudin 15	04514; 04530; 04670; 05160	Cell adhesion molecules (CAMs); Tight junction; Leukocyte transendothelial migration; Hepatitis C	GO:0005198; GO:0005923; GO:0006811; GO:0016021; GO:0016328	structural molecule activity; bicellular tight junction; ion transport; integral component of membrane; lateral plasma membrane	MF; CC; BP	The action of a molecule that contributes to the structural integrity of a complex or its assembly within or outside a cell.; An occluding cell-cell junction that is composed of a branching network of sealing strands that completely encircles the apical end of each cell in an epithelial sheet; the outer leaflets of the two interacting plasma membranes are seen to be tightly apposed where sealing …
Havcr1	4.84759	0.281565	-4.56602	-2.18673	11.3665	0.00317419	0.10484	hepatitis A virus cellular receptor 1			GO:0001618; GO:0001786; GO:0003674; GO:0005615; GO:0005737; GO:0006911; GO:0007584; GO:0009986; GO:0010046; GO:0016021; GO:0016324; GO:0031514; GO:0033005; GO:0033574; GO:0042493; GO:0045335; GO:0046677; GO:0046718	virus receptor activity; phosphatidylserine binding; molecular_function; extracellular space; cytoplasm; phagocytosis, engulfment; response to nutrient; cell surface; response to mycotoxin; integral component of membrane; apical plasma membrane; motile cilium; positive regulation of mast cell activation; response to testosterone; response to drug; phagocytic vesicle; response to antibiotic; viral…	MF; CC; BP	Combining with a virus component and mediating entry of the virus into the cell.; Interacting selectively and non-covalently with phosphatidylserine, a class of glycophospholipids in which a phosphatidyl group is esterified to the hydroxyl group of L-serine.; The actions of a single gene product or complex at the molecular level consisting of a single biochemical activity or multiple causally lin…
Usp31	1.27066	-0.93496	-2.20562	1.23039	11.3292	0.0032088	0.105269	ubiquitin specific peptidase 31			GO:0004843; GO:0005634; GO:0006511; GO:0016579	thiol-dependent ubiquitin-specific protease activity; nucleus; ubiquitin-dependent protein catabolic process; protein deubiquitination	MF; CC; BP	Catalysis of the thiol-dependent hydrolysis of a peptide bond formed by the C-terminal glycine of ubiquitin and another protein.; A membrane-bounded organelle of eukaryotic cells in which chromosomes are housed and replicated. In most cells, the nucleus contains all of the cell's chromosomes except the organellar chromosomes, and is the site of RNA synthesis and processing. In some species, or in…
Btla	-2.33544	-0.686761	1.64868	-1.98977	11.1986	0.00333375	0.107121	B and T lymphocyte associated			GO:0002250; GO:0002768; GO:0005887; GO:0007166; GO:0009897; GO:0016021; GO:0030889; GO:0038023; GO:0042130; GO:0046642	adaptive immune response; immune response-regulating cell surface receptor signaling pathway; integral component of plasma membrane; cell surface receptor signaling pathway; external side of plasma membrane; integral component of membrane; negative regulation of B cell proliferation; signaling receptor activity; negative regulation of T cell proliferation; negative regulation of alpha-beta T cell…	BP; CC; MF	An immune response mediated by cells expressing specific receptors for antigen produced through a somatic diversification process, and allowing for an enhanced secondary response to subsequent exposures to the same antigen (immunological memory).; A series of molecular signals initiated by the binding of an extracellular ligand to a receptor on the surface of the target cell capable of activating…
Tcf23	-1.48645	1.07582	2.56227	-2.22164	11.1881	0.00334397	0.107121	transcription factor 23			GO:0046983	protein dimerization activity	MF	The formation of a protein dimer, a macromolecular structure consists of two noncovalently associated identical or nonidentical subunits.
Gpr20	-3.36074	-2.1264	1.23434	-4.93705	10.924	0.00361613	0.108808	G protein-coupled receptor 20			GO:0004930; GO:0005887; GO:0043235	G-protein coupled receptor activity; integral component of plasma membrane; receptor complex	MF; CC	Combining with an extracellular signal and transmitting the signal across the membrane by activating an associated G-protein; promotes the exchange of GDP for GTP on the alpha subunit of a heterotrimeric G-protein complex.; The component of the plasma membrane consisting of the gene products and protein complexes having at least some part of their peptide sequence embedded in the hydrophobic regi…
Tubb6	2.70939	0.854592	-1.85479	3.74958	10.8211	0.00372938	0.110483	tubulin, beta 6 class V	04145; 04540	Phagosome; Gap junction	GO:0000226; GO:0000278; GO:0003924; GO:0005200; GO:0005525; GO:0005737; GO:0005874; GO:0007010; GO:0007017	microtubule cytoskeleton organization; mitotic cell cycle; GTPase activity; structural constituent of cytoskeleton; GTP binding; cytoplasm; microtubule; cytoskeleton organization; microtubule-based process	BP; MF; CC	A process that is carried out at the cellular level which results in the assembly, arrangement of constituent parts, or disassembly of cytoskeletal structures comprising microtubules and their associated proteins.; Progression through the phases of the mitotic cell cycle, the most common eukaryotic cell cycle, which canonically comprises four successive phases called G1, S, G2, and M and includes…
Nsun4	3.72369	0.708423	-3.01527	-2.37662	10.7792	0.00377678	0.111373	NOP2/Sun RNA methyltransferase family member 4			GO:0001510; GO:0003674; GO:0005575; GO:0005739; GO:0005762; GO:0008150; GO:0008168; GO:0009383; GO:0031167; GO:0042256; GO:0070131; GO:0070181	RNA methylation; molecular_function; cellular_component; mitochondrion; mitochondrial large ribosomal subunit; biological_process; methyltransferase activity; rRNA (cytosine-C5-)-methyltransferase activity; rRNA methylation; mature ribosome assembly; positive regulation of mitochondrial translation; small ribosomal subunit rRNA binding	BP; MF; CC	Posttranscriptional addition of a methyl group to either a nucleotide or 2'-O ribose in a polyribonucleotide. Usually uses S-adenosylmethionine as a cofactor.; The actions of a single gene product or complex at the molecular level consisting of a single biochemical activity or multiple causally linked biochemical activities. A given gene product may exhibit one or more molecular functions.; The p…
Dio3	1.989	-0.0875221	-2.07652	-0.244935	10.7153	0.00385034	0.112555	iodothyronine deiodinase 3			GO:0001666; GO:0004800; GO:0005575; GO:0005886; GO:0006915; GO:0010008; GO:0016021; GO:0033798; GO:0040018; GO:0042403; GO:0042404; GO:0042446; GO:0046549; GO:0055114; GO:0070342	response to hypoxia; thyroxine 5'-deiodinase activity; cellular_component; plasma membrane; apoptotic process; endosome membrane; integral component of membrane; thyroxine 5-deiodinase activity; positive regulation of multicellular organism growth; thyroid hormone metabolic process; thyroid hormone catabolic process; hormone biosynthetic process; retinal cone cell development; oxidation-reduction…	BP; MF; CC	Any process that results in a change in state or activity of a cell or an organism (in terms of movement, secretion, enzyme production, gene expression, etc.) as a result of a stimulus indicating lowered oxygen tension. Hypoxia, defined as a decline in O2 levels below normoxic levels of 20.8 - 20.95%, results in metabolic adaptation at both the cellular and organismal level.; Catalysis of the rea…
Sytl1	0.483761	2.09666	1.6129	-1.77327	10.5731	0.00402055	0.114875	synaptotagmin-like 1			GO:0005509; GO:0005544; GO:0005886; GO:0006886; GO:0006887; GO:0006906; GO:0016020; GO:0016079; GO:0016192; GO:0017137; GO:0017158; GO:0019897; GO:0019905; GO:0030276; GO:0042043; GO:0042470; GO:0048791; GO:0070382; GO:0098793	calcium ion binding; calcium-dependent phospholipid binding; plasma membrane; intracellular protein transport; exocytosis; vesicle fusion; membrane; synaptic vesicle exocytosis; vesicle-mediated transport; Rab GTPase binding; regulation of calcium ion-dependent exocytosis; extrinsic component of plasma membrane; syntaxin binding; clathrin binding; neurexin family protein binding; melanosome; calc…	MF; CC; BP	Interacting selectively and non-covalently with calcium ions (Ca2+).; Interacting selectively and non-covalently with phospholipids, a class of lipids containing phosphoric acid as a mono- or diester, in the presence of calcium.; The membrane surrounding a cell that separates the cell from its external environment. It consists of a phospholipid bilayer and associated proteins.; The directed movem…
Pde1b	-0.800264	2.29502	3.09529	-3.37241	10.5483	0.00405123	0.114875	phosphodiesterase 1B	00230; 04020	Purine metabolism; Calcium signaling pathway	GO:0001505; GO:0001975; GO:0004112; GO:0004115; GO:0005516; GO:0005737; GO:0006198; GO:0007165; GO:0007626; GO:0008542; GO:0030224; GO:0036006; GO:0042053; GO:0042428; GO:0043025; GO:0046069; GO:0046872; GO:0048101; GO:0097011	regulation of neurotransmitter levels; response to amphetamine; cyclic-nucleotide phosphodiesterase activity; 3',5'-cyclic-AMP phosphodiesterase activity; calmodulin binding; cytoplasm; cAMP catabolic process; signal transduction; locomotory behavior; visual learning; monocyte differentiation; cellular response to macrophage colony-stimulating factor stimulus; regulation of dopamine metabolic pro…	BP; MF; CC	Any process that modulates levels of neurotransmitter.; Any process that results in a change in state or activity of a cell or an organism (in terms of movement, secretion, enzyme production, gene expression, etc.) as a result of an amphetamine stimulus. Amphetamines consist of a group of compounds related to alpha-methylphenethylamine.; Catalysis of the reaction: a nucleoside cyclic phosphate + …
Sdcbp2	3.45298	1.21046	-2.24252	-5.01759	10.5031	0.00410767	0.115765	syndecan binding protein 2			GO:0005546; GO:0005730; GO:0005737; GO:0005886; GO:0008022; GO:0008283; GO:0016607; GO:0023051; GO:0042802; GO:0042803; GO:0046982	phosphatidylinositol-4,5-bisphosphate binding; nucleolus; cytoplasm; plasma membrane; protein C-terminus binding; cell proliferation; nuclear speck; regulation of signaling; identical protein binding; protein homodimerization activity; protein heterodimerization activity	MF; CC; BP	Interacting selectively and non-covalently with phosphatidylinositol-4,5-bisphosphate, a derivative of phosphatidylinositol in which the inositol ring is phosphorylated at the 4' and 5' positions.; A small, dense body one or more of which are present in the nucleus of eukaryotic cells. It is rich in RNA and protein, is not bounded by a limiting membrane, and is not seen during mitosis. Its prime …
Arhgef37	-3.16661	-0.830406	2.3362	1.16698	10.4257	0.00420681	0.117144	Rho guanine nucleotide exchange factor 37			GO:0005089; GO:0005737; GO:0007264; GO:0035023; GO:0043547	Rho guanyl-nucleotide exchange factor activity; cytoplasm; small GTPase mediated signal transduction; regulation of Rho protein signal transduction; positive regulation of GTPase activity	MF; CC; BP	Stimulates the exchange of guanyl nucleotides associated with a GTPase of the Rho family. Under normal cellular physiological conditions, the concentration of GTP is higher than that of GDP, favoring the replacement of GDP by GTP in association with the GTPase.; All of the contents of a cell excluding the plasma membrane and nucleus, but including other subcellular structures.; Any series of mole…
LOC103694874	-0.0760551	2.4199	2.49596	-5.14403	10.4145	0.00422131	0.117334	stromelysin-3			GO:0004222; GO:0006508; GO:0007275; GO:0008270	metalloendopeptidase activity; proteolysis; multicellular organism development; zinc ion binding	MF; BP	Catalysis of the hydrolysis of internal, alpha-peptide bonds in a polypeptide chain by a mechanism in which water acts as a nucleophile, one or two metal ions hold the water molecule in place, and charged amino acid side chains are ligands for the metal ions.; The hydrolysis of proteins into smaller polypeptides and/or amino acids by cleavage of their peptide bonds.; The biological process whose …
Upk3b	-2.80279	1.61113	4.41392	-0.0380547	10.3361	0.0043251	0.117869	uroplakin 3B			GO:0010629; GO:0016021; GO:0046325	negative regulation of gene expression; integral component of membrane; negative regulation of glucose import	BP; CC	Any process that decreases the frequency, rate or extent of gene expression. Gene expression is the process in which a gene's coding sequence is converted into a mature gene product or products (proteins or RNA). This includes the production of an RNA transcript as well as any processing to produce a mature RNA product or an mRNA or circRNA (for protein-coding genes) and the translation of that m…
Rbpjl	-1.75624	0.579186	2.33543	-2.34319	10.3279	0.00433611	0.117929	recombination signal binding protein for immunoglobulin kappa J region-like	4330	Notch signaling pathway	GO:0000977; GO:0000978; GO:0000982; GO:0001228; GO:0003674; GO:0003677; GO:0003682; GO:0005575; GO:0005634; GO:0005667; GO:0006366; GO:0008150; GO:0045893; GO:0045944	RNA polymerase II regulatory region sequence-specific DNA binding; RNA polymerase II proximal promoter sequence-specific DNA binding; transcription factor activity, RNA polymerase II proximal promoter sequence-specific DNA binding; transcriptional activator activity, RNA polymerase II transcription regulatory region sequence-specific DNA binding; molecular_function; DNA binding; chromatin binding…	MF; CC; BP	Interacting selectively and non-covalently with a specific sequence of DNA that is part of a regulatory region that controls the transcription of a gene or cistron by RNA polymerase II.; Interacting selectively and non-covalently with a specific upstream regulatory DNA sequence (transcription factor recognition sequence or binding site) located in the proximal promoter of a gene transcribed by RN…
Slc7a1	2.2495	0.0165533	-2.23295	0.422024	10.2014	0.00451065	0.120798	solute carrier family 7 member 1			GO:0000064; GO:0005886; GO:0006865; GO:0015174; GO:0015181; GO:0015189; GO:0015802; GO:0015809; GO:0016021; GO:0022857; GO:0032006; GO:0055085; GO:0097638; GO:1903352; GO:1903826	L-ornithine transmembrane transporter activity; plasma membrane; amino acid transport; basic amino acid transmembrane transporter activity; arginine transmembrane transporter activity; L-lysine transmembrane transporter activity; basic amino acid transport; arginine transport; integral component of membrane; transmembrane transporter activity; regulation of TOR signaling; transmembrane transport;…	MF; CC; BP	Enables the transfer of L-ornithine from one side of a membrane to the other. L-ornithine is 2,5-diaminopentanoic acid.; The membrane surrounding a cell that separates the cell from its external environment. It consists of a phospholipid bilayer and associated proteins.; The directed movement of amino acids, organic acids containing one or more amino substituents, into, out of or within a cell, o…
Commd5	2.04496	1.62399	-0.420964	0.0508893	10.1731	0.00455081	0.121021	COMM domain containing 5			GO:0005634; GO:0005654; GO:0005829; GO:0006351; GO:0006355; GO:0007050; GO:0030307; GO:0030858; GO:0072158	nucleus; nucleoplasm; cytosol; transcription, DNA-templated; regulation of transcription, DNA-templated; cell cycle arrest; positive regulation of cell growth; positive regulation of epithelial cell differentiation; proximal tubule morphogenesis	CC; BP	A membrane-bounded organelle of eukaryotic cells in which chromosomes are housed and replicated. In most cells, the nucleus contains all of the cell's chromosomes except the organellar chromosomes, and is the site of RNA synthesis and processing. In some species, or in specialized cell types, RNA metabolism or DNA replication may be absent.; That part of the nuclear content other than the chromos…
LOC108348189	2.04496	1.62399	-0.420964	0.0508893	10.1731	0.00455081	0.121021	COMM domain-containing protein 5
Srpx2	-0.395915	1.68345	2.07936	-1.51856	10.1692	0.00455635	0.121021	sushi-repeat-containing protein, X-linked 2			GO:0001525; GO:0005102; GO:0005615; GO:0005737; GO:0009986; GO:0030054; GO:0036458; GO:0042325; GO:0042802; GO:0048870; GO:0051965; GO:0060076; GO:0071625; GO:0090050; GO:0097060; GO:0098609	angiogenesis; signaling receptor binding; extracellular space; cytoplasm; cell surface; cell junction; hepatocyte growth factor binding; regulation of phosphorylation; identical protein binding; cell motility; positive regulation of synapse assembly; excitatory synapse; vocalization behavior; positive regulation of cell migration involved in sprouting angiogenesis; synaptic membrane; cell-cell ad…	BP; MF; CC	Blood vessel formation when new vessels emerge from the proliferation of pre-existing blood vessels.; Interacting selectively and non-covalently with one or more specific sites on a receptor molecule, a macromolecule that undergoes combination with a hormone, neurotransmitter, drug or intracellular messenger to initiate a change in cell function.; That part of a multicellular organism outside the…
Sphk1	2.81558	1.91677	-0.898805	-1.25345	10.1631	0.00456508	0.121021	sphingosine kinase 1	00600; 01100; 04020; 04370; 04666	Sphingolipid metabolism; Metabolic pathways; Calcium signaling pathway; VEGF signaling pathway; Fc gamma R-mediated phagocytosis	GO:0000287; GO:0001568; GO:0001934; GO:0001956; GO:0003376; GO:0003677; GO:0003951; GO:0005515; GO:0005516; GO:0005524; GO:0005634; GO:0005737; GO:0005829; GO:0005886; GO:0006670; GO:0006954; GO:0007420; GO:0007565; GO:0008021; GO:0008284; GO:0008481; GO:0009267; GO:0010800; GO:0010803; GO:0010976; GO:0014070; GO:0014075; GO:0016310; GO:0017050; GO:0019371; GO:0019722; GO:0030307; GO:0030335; GO:…	magnesium ion binding; blood vessel development; positive regulation of protein phosphorylation; positive regulation of neurotransmitter secretion; sphingosine-1-phosphate signaling pathway; DNA binding; NAD+ kinase activity; protein binding; calmodulin binding; ATP binding; nucleus; cytoplasm; cytosol; plasma membrane; sphingosine metabolic process; inflammatory response; brain development; fema…	MF; BP; CC	Interacting selectively and non-covalently with magnesium (Mg) ions.; The process whose specific outcome is the progression of a blood vessel over time, from its formation to the mature structure. The blood vessel is the vasculature carrying blood.; Any process that activates or increases the frequency, rate or extent of addition of phosphate groups to amino acids within a protein.; Any process t…
Adam33	-2.61127	2.27785	4.88912	-2.04527	10.0953	0.00466358	0.122665	ADAM metallopeptidase domain 33			GO:0003674; GO:0004222; GO:0005575; GO:0006508; GO:0008150; GO:0016021; GO:0046872	molecular_function; metalloendopeptidase activity; cellular_component; proteolysis; biological_process; integral component of membrane; metal ion binding	MF; CC; BP	The actions of a single gene product or complex at the molecular level consisting of a single biochemical activity or multiple causally linked biochemical activities. A given gene product may exhibit one or more molecular functions.; Catalysis of the hydrolysis of internal, alpha-peptide bonds in a polypeptide chain by a mechanism in which water acts as a nucleophile, one or two metal ions hold t…
Icam4	4.081	2.61447	-1.46654	-3.54355	10.022	0.00477305	0.12388	intercellular adhesion molecule 4, Landsteiner-Wiener blood group			GO:0005178; GO:0005615; GO:0005737; GO:0005886; GO:0005887; GO:0007155; GO:0098609	integrin binding; extracellular space; cytoplasm; plasma membrane; integral component of plasma membrane; cell adhesion; cell-cell adhesion	MF; CC; BP	Interacting selectively and non-covalently with an integrin.; That part of a multicellular organism outside the cells proper, usually taken to be outside the plasma membranes, and occupied by fluid.; All of the contents of a cell excluding the plasma membrane and nucleus, but including other subcellular structures.; The membrane surrounding a cell that separates the cell from its external environ…
Fam19a4	2.96574	1.02568	-1.94005	-5.21751	9.80044	0.00512312	0.126658	family with sequence similarity 19 member A4, C-C motif chemokine like			GO:0016021; GO:0042391; GO:0051930	integral component of membrane; regulation of membrane potential; regulation of sensory perception of pain	CC; BP	The component of a membrane consisting of the gene products and protein complexes having at least some part of their peptide sequence embedded in the hydrophobic region of the membrane.; Any process that modulates the establishment or extent of a membrane potential, the electric potential existing across any membrane arising from charges in the membrane itself and from the charges present in the …
Kcnb1	-0.0763996	2.09475	2.17115	-3.67787	9.71272	0.00527031	0.128356	potassium voltage-gated channel subfamily B member 1	4742	Taste transduction	GO:0000149; GO:0001508; GO:0005249; GO:0005251; GO:0005515; GO:0005783; GO:0005886; GO:0006813; GO:0006904; GO:0007215; GO:0008076; GO:0009986; GO:0010701; GO:0015271; GO:0016020; GO:0016021; GO:0016328; GO:0030054; GO:0030424; GO:0030425; GO:0031669; GO:0032590; GO:0032809; GO:0033605; GO:0034765; GO:0042383; GO:0042593; GO:0043025; GO:0043204; GO:0044325; GO:0045211; GO:0045956; GO:0046676; GO:…	SNARE binding; action potential; voltage-gated potassium channel activity; delayed rectifier potassium channel activity; protein binding; endoplasmic reticulum; plasma membrane; potassium ion transport; vesicle docking involved in exocytosis; glutamate receptor signaling pathway; voltage-gated potassium channel complex; cell surface; positive regulation of norepinephrine secretion; outward rectif…	MF; BP; CC	Interacting selectively and non-covalently with a SNARE (soluble N-ethylmaleimide-sensitive factor attached protein receptor) protein.; A process in which membrane potential cycles through a depolarizing spike, triggered in response to depolarization above some threshold, followed by repolarization. This cycle is driven by the flow of ions through various voltage gated channels with different thr…
LOC100911558	0.229454	2.29669	2.06724	1.38027	9.58402	0.0054957	0.130813	serine protease inhibitor Kazal-type 3-like			GO:0001669; GO:0004867; GO:0005615; GO:0060046; GO:1900004	acrosomal vesicle; serine-type endopeptidase inhibitor activity; extracellular space; regulation of acrosome reaction; negative regulation of serine-type endopeptidase activity	CC; MF; BP	A structure in the head of a spermatozoon that contains acid hydrolases, and is concerned with the breakdown of the outer membrane of the ovum during fertilization. It lies just beneath the plasma membrane and is derived from the lysosome.; Stops, prevents or reduces the activity of serine-type endopeptidases, enzymes that catalyze the hydrolysis of nonterminal peptide bonds in a polypeptide chai…
Arl13a	-3.10108	-1.37559	1.72549	-3.26835	9.57612	0.0055099	0.130866	ADP ribosylation factor like GTPase 13A			GO:0005525; GO:0005622	GTP binding; intracellular	MF; CC	Interacting selectively and non-covalently with GTP, guanosine triphosphate.; The living contents of a cell; the matter contained within (but not including) the plasma membrane, usually taken to exclude large vacuoles and masses of secretory or ingested material. In eukaryotes it includes the nucleus and cytoplasm.
Prss12	-2.19372	2.65233	4.84605	-2.0593	9.52983	0.00559409	0.132267	serine protease 12			GO:0004252; GO:0005044; GO:0005886; GO:0006508; GO:0006887; GO:0006898; GO:0008233; GO:0030424; GO:0030425; GO:0031410; GO:0031638; GO:0043083; GO:0043195; GO:0045202	serine-type endopeptidase activity; scavenger receptor activity; plasma membrane; proteolysis; exocytosis; receptor-mediated endocytosis; peptidase activity; axon; dendrite; cytoplasmic vesicle; zymogen activation; synaptic cleft; terminal bouton; synapse	MF; CC; BP	Catalysis of the hydrolysis of internal, alpha-peptide bonds in a polypeptide chain by a catalytic mechanism that involves a catalytic triad consisting of a serine nucleophile that is activated by a proton relay involving an acidic residue (e.g. aspartate or glutamate) and a basic residue (usually histidine).; Combining with any modified low-density lipoprotein (LDL) or other polyanionic ligand a…
Tmem54	1.09424	3.03323	1.939	-4.99899	9.52098	0.00561037	0.132503	transmembrane protein 54			GO:0016021	integral component of membrane	CC	The component of a membrane consisting of the gene products and protein complexes having at least some part of their peptide sequence embedded in the hydrophobic region of the membrane.
RGD1306782	-0.605509	1.51293	2.11844	-5.61788	9.51129	0.00562825	0.132627	similar to RIKEN cDNA 1700029P11			GO:0005739; GO:0016021	mitochondrion; integral component of membrane	CC	A semiautonomous, self replicating organelle that occurs in varying numbers, shapes, and sizes in the cytoplasm of virtually all eukaryotic cells. It is notably the site of tissue respiration.; The component of a membrane consisting of the gene products and protein complexes having at least some part of their peptide sequence embedded in the hydrophobic region of the membrane.
Ccl7	5.16243	1.90017	-3.26226	-1.52171	9.49374	0.00566081	0.132947	C-C motif chemokine ligand 7	4062	Chemokine signaling pathway	GO:0002548; GO:0005615; GO:0006954; GO:0007010; GO:0007186; GO:0008009; GO:0008201; GO:0008360; GO:0010332; GO:0010469; GO:0030335; GO:0030593; GO:0031726; GO:0031727; GO:0043547; GO:0048020; GO:0048245; GO:0048247; GO:0070098; GO:0070374; GO:0071346; GO:0071347; GO:0071356; GO:0071361; GO:2000503	monocyte chemotaxis; extracellular space; inflammatory response; cytoskeleton organization; G-protein coupled receptor signaling pathway; chemokine activity; heparin binding; regulation of cell shape; response to gamma radiation; regulation of signaling receptor activity; positive regulation of cell migration; neutrophil chemotaxis; CCR1 chemokine receptor binding; CCR2 chemokine receptor binding…	BP; CC; MF	The movement of a monocyte in response to an external stimulus.; That part of a multicellular organism outside the cells proper, usually taken to be outside the plasma membranes, and occupied by fluid.; The immediate defensive reaction (by vertebrate tissue) to infection or injury caused by chemical or physical agents. The process is characterized by local vasodilation, extravasation of plasma in…
Acsm4	0.55624	-1.62835	-2.18459	-5.2829	9.39938	0.00583987	0.135186	acyl-CoA synthetase medium-chain family member 4	00650; 01100	Butanoate metabolism; Metabolic pathways	GO:0003996; GO:0004321; GO:0005524; GO:0005549; GO:0005739; GO:0005759; GO:0006633; GO:0006637; GO:0007608; GO:0015645; GO:0046872; GO:0047760	acyl-CoA ligase activity; fatty-acyl-CoA synthase activity; ATP binding; odorant binding; mitochondrion; mitochondrial matrix; fatty acid biosynthetic process; acyl-CoA metabolic process; sensory perception of smell; fatty acid ligase activity; metal ion binding; butyrate-CoA ligase activity	MF; CC; BP	Catalysis of the reaction: ATP + a long-chain carboxylic acid + CoA = AMP + diphosphate + an acyl-CoA; long-chain carboxylic acids have chain lengths of C13 to C22.; Catalysis of the reaction: acetyl-CoA + n malonyl-CoA + 2n NADH + 2n NADPH + 4n H+ = a long-chain acyl-CoA + n CoA + n CO2 + 2n NAD+ + 2n NADP+.; Interacting selectively and non-covalently with ATP, adenosine 5'-triphosphate, a unive…
LOC100910418	2.2754	0.905321	-1.37008	-5.44985	9.37244	0.00589225	0.135655	tissue-type plasminogen activator-like			GO:0004252; GO:0005576; GO:0031639	serine-type endopeptidase activity; extracellular region; plasminogen activation	MF; CC; BP	Catalysis of the hydrolysis of internal, alpha-peptide bonds in a polypeptide chain by a catalytic mechanism that involves a catalytic triad consisting of a serine nucleophile that is activated by a proton relay involving an acidic residue (e.g. aspartate or glutamate) and a basic residue (usually histidine).; The space external to the outermost structure of a cell. For cells without external pro…
Has2	2.80828	1.95682	-0.851467	-2.93926	9.3467	0.00594283	0.135874	hyaluronan synthase 2			GO:0001570; GO:0001822; GO:0003674; GO:0005575; GO:0005737; GO:0005887; GO:0008284; GO:0010838; GO:0014911; GO:0030212; GO:0030213; GO:0030335; GO:0035810; GO:0036120; GO:0036302; GO:0044849; GO:0045226; GO:0050501; GO:0051549; GO:0060349; GO:0070295; GO:0071347; GO:0071356; GO:0071498; GO:0085029; GO:0090500; GO:1900026; GO:1900127; GO:1900625; GO:1901201	vasculogenesis; kidney development; molecular_function; cellular_component; cytoplasm; integral component of plasma membrane; positive regulation of cell proliferation; positive regulation of keratinocyte proliferation; positive regulation of smooth muscle cell migration; hyaluronan metabolic process; hyaluronan biosynthetic process; positive regulation of cell migration; positive regulation of u…	BP; MF; CC	The differentiation of endothelial cells from progenitor cells during blood vessel development, and the de novo formation of blood vessels and tubes.; The process whose specific outcome is the progression of the kidney over time, from its formation to the mature structure. The kidney is an organ that filters the blood and/or excretes the end products of body metabolism in the form of urine.; The …
LOC100909474	2.22295	2.53514	0.312191	-3.71051	9.3451	0.005946	0.135874	protein FAM43A-like
LOC100910650	1.47322	3.13221	1.65898	-4.85848	9.34446	0.00594726	0.135874	uncharacterized LOC100910650			GO:0005044; GO:0006898; GO:0006955; GO:0030247	scavenger receptor activity; receptor-mediated endocytosis; immune response; polysaccharide binding	MF; BP	Combining with any modified low-density lipoprotein (LDL) or other polyanionic ligand and delivering the ligand into the cell via endocytosis. Ligands include acetylated and oxidized LDL, Gram-positive and Gram-negative bacteria, apoptotic cells, amyloid-beta fibrils, and advanced glycation end products (AGEs).; An endocytosis process in which cell surface receptors ensure specificity of transpor…
Naaladl1	-0.410955	1.80671	2.21766	-3.29353	9.29739	0.00604121	0.136688	N-acetylated alpha-linked acidic dipeptidase-like 1			GO:0004180; GO:0006508; GO:0008237; GO:0016021; GO:0016324; GO:0016805; GO:0046872	carboxypeptidase activity; proteolysis; metallopeptidase activity; integral component of membrane; apical plasma membrane; dipeptidase activity; metal ion binding	MF; BP; CC	Catalysis of the hydrolysis of the terminal or penultimate peptide bond at the C-terminal end of a peptide or polypeptide.; The hydrolysis of proteins into smaller polypeptides and/or amino acids by cleavage of their peptide bonds.; Catalysis of the hydrolysis of peptide bonds by a mechanism in which water acts as a nucleophile, one or two metal ions hold the water molecule in place, and charged …
Slc16a3	2.6541	0.800474	-1.85363	0.849867	9.2708	0.00609509	0.137162	solute carrier family 16 member 3			GO:0005215; GO:0005886; GO:0005887; GO:0008028; GO:0015129; GO:0015293; GO:0015718; GO:0016021; GO:0031965; GO:0035879	transporter activity; plasma membrane; integral component of plasma membrane; monocarboxylic acid transmembrane transporter activity; lactate transmembrane transporter activity; symporter activity; monocarboxylic acid transport; integral component of membrane; nuclear membrane; plasma membrane lactate transport	MF; CC; BP	Enables the directed movement of substances (such as macromolecules, small molecules, ions) into, out of or within a cell, or between cells.; The membrane surrounding a cell that separates the cell from its external environment. It consists of a phospholipid bilayer and associated proteins.; The component of the plasma membrane consisting of the gene products and protein complexes having at least…
Bcat1	5.19339	2.06078	-3.13261	-1.17994	9.20146	0.00623834	0.139193	branched chain amino acid transaminase 1	00280; 00290; 00770; 01100	Valine, leucine and isoleucine degradation; Valine, leucine and isoleucine biosynthesis; Pantothenate and CoA biosynthesis; Metabolic pathways	GO:0004084; GO:0005737; GO:0005739; GO:0005829; GO:0008150; GO:0009082; GO:0009083; GO:0009098; GO:0009099; GO:0042802; GO:0052654; GO:0052655; GO:0052656	branched-chain-amino-acid transaminase activity; cytoplasm; mitochondrion; cytosol; biological_process; branched-chain amino acid biosynthetic process; branched-chain amino acid catabolic process; leucine biosynthetic process; valine biosynthetic process; identical protein binding; L-leucine transaminase activity; L-valine transaminase activity; L-isoleucine transaminase activity	MF; CC; BP	Catalysis of the reaction: a branched-chain amino acid + 2-oxoglutarate = L-glutamate + a 2-oxocarboxylate derived from the branched-chain amino acid.; All of the contents of a cell excluding the plasma membrane and nucleus, but including other subcellular structures.; A semiautonomous, self replicating organelle that occurs in varying numbers, shapes, and sizes in the cytoplasm of virtually all …
Krt13	-0.998559	2.04619	3.04475	-5.13739	9.18025	0.00628297	0.139524	keratin 13			GO:0003674; GO:0005198; GO:0005575; GO:0007010; GO:0009314; GO:0043587; GO:0045095; GO:0045111; GO:0070062; GO:0071300	molecular_function; structural molecule activity; cellular_component; cytoskeleton organization; response to radiation; tongue morphogenesis; keratin filament; intermediate filament cytoskeleton; extracellular exosome; cellular response to retinoic acid	MF; CC; BP	The actions of a single gene product or complex at the molecular level consisting of a single biochemical activity or multiple causally linked biochemical activities. A given gene product may exhibit one or more molecular functions.; The action of a molecule that contributes to the structural integrity of a complex or its assembly within or outside a cell.; The part of a cell, extracellular envir…
Gprc5d	3.7445	0.50836	-3.23614	-4.39843	9.17212	0.00630019	0.139524	G protein-coupled receptor, class C, group 5, member D			GO:0004930; GO:0005886; GO:0007186; GO:0016021	G-protein coupled receptor activity; plasma membrane; G-protein coupled receptor signaling pathway; integral component of membrane	MF; CC; BP	Combining with an extracellular signal and transmitting the signal across the membrane by activating an associated G-protein; promotes the exchange of GDP for GTP on the alpha subunit of a heterotrimeric G-protein complex.; The membrane surrounding a cell that separates the cell from its external environment. It consists of a phospholipid bilayer and associated proteins.; A series of molecular si…
Mt2A	3.73404	2.02305	-1.71098	8.64005	9.16791	0.00630911	0.139524	metallothionein 2A			GO:0005575; GO:0005634; GO:0005737; GO:0006882; GO:0007263; GO:0008144; GO:0008270; GO:0010273; GO:0035690; GO:0036016; GO:0036018; GO:0045926; GO:0046870; GO:0048143; GO:0048471; GO:0071294	cellular_component; nucleus; cytoplasm; cellular zinc ion homeostasis; nitric oxide mediated signal transduction; drug binding; zinc ion binding; detoxification of copper ion; cellular response to drug; cellular response to interleukin-3; cellular response to erythropoietin; negative regulation of growth; cadmium ion binding; astrocyte activation; perinuclear region of cytoplasm; cellular respons…	CC; BP; MF	The part of a cell, extracellular environment or virus in which a gene product is located. A gene product may be located in one or more parts of a cell and its location may be as specific as a particular macromolecular complex, that is, a stable, persistent association of macromolecules that function together.; A membrane-bounded organelle of eukaryotic cells in which chromosomes are housed and r…
Hist1h2ba	-0.2363	-2.74788	-2.51158	-3.68908	9.09166	0.00647363	0.141143	histone cluster 1 H2B family member a	5322	Systemic lupus erythematosus	GO:0000786; GO:0000788; GO:0003677; GO:0005634; GO:0006325; GO:0006334; GO:0006337; GO:0006954; GO:0019897; GO:0031639; GO:0035093; GO:0042393; GO:0046982; GO:0051099; GO:0071674	nucleosome; nuclear nucleosome; DNA binding; nucleus; chromatin organization; nucleosome assembly; nucleosome disassembly; inflammatory response; extrinsic component of plasma membrane; plasminogen activation; spermatogenesis, exchange of chromosomal proteins; histone binding; protein heterodimerization activity; positive regulation of binding; mononuclear cell migration	CC; MF; BP	A complex comprised of DNA wound around a multisubunit core and associated proteins, which forms the primary packing unit of DNA into higher order structures.; A complex comprised of DNA wound around a multisubunit core and associated proteins, which forms the primary packing unit of DNA in the nucleus into higher order structures.; Any molecular function by which a gene product interacts selecti…
Ccr1	4.62158	0.0669989	-4.55458	-1.98152	9.04847	0.00656915	0.141728	C-C motif chemokine receptor 1	04060; 04062	Cytokine-cytokine receptor interaction; Chemokine signaling pathway	GO:0004435; GO:0004950; GO:0005886; GO:0006816; GO:0006874; GO:0006887; GO:0006954; GO:0006955; GO:0007186; GO:0007204; GO:0007267; GO:0009897; GO:0010629; GO:0016021; GO:0016493; GO:0019957; GO:0021549; GO:0030099; GO:0030335; GO:0030502; GO:0030595; GO:0035717; GO:0043025; GO:0045672; GO:0045824; GO:0051928; GO:0070098; GO:0070374; GO:0071791; GO:0090026	phosphatidylinositol phospholipase C activity; chemokine receptor activity; plasma membrane; calcium ion transport; cellular calcium ion homeostasis; exocytosis; inflammatory response; immune response; G-protein coupled receptor signaling pathway; positive regulation of cytosolic calcium ion concentration; cell-cell signaling; external side of plasma membrane; negative regulation of gene expressi…	MF; CC; BP	Catalysis of the reaction: 1-phosphatidyl-1D-myo-inositol 4,5-bisphosphate + H(2)O = 1,2-diacylglycerol + 1D-myo-inositol 1,4,5-trisphosphate + H(+).; Combining with a chemokine, and transmitting the signal from one side of the membrane to the other to initiate a change in cell activity. Chemokines are a family of small chemotactic cytokines; their name is derived from their ability to induce dir…
LOC100910801	1.3911	3.12282	1.73172	-3.78697	9.02242	0.00662758	0.141728	paired immunoglobulin-like type 2 receptor alpha-like			GO:0007169; GO:0016021; GO:0042288	transmembrane receptor protein tyrosine kinase signaling pathway; integral component of membrane; MHC class I protein binding	BP; CC; MF	A series of molecular signals initiated by the binding of an extracellular ligand to a receptor on the surface of the target cell where the receptor possesses tyrosine kinase activity, and ending with regulation of a downstream cellular process, e.g. transcription.; The component of a membrane consisting of the gene products and protein complexes having at least some part of their peptide sequenc…
Fosl1	4.15547	0.473263	-3.68221	-2.2256	9.0189	0.00663553	0.141728	FOS like 1, AP-1 transcription factor subunit	04310; 04380	Wnt signaling pathway; Osteoclast differentiation	GO:0000977; GO:0000978; GO:0000982; GO:0001077; GO:0001701; GO:0003677; GO:0005634; GO:0005654; GO:0005829; GO:0006357; GO:0007296; GO:0007565; GO:0007612; GO:0008285; GO:0009612; GO:0009629; GO:0014070; GO:0031668; GO:0032570; GO:0034097; GO:0042493; GO:0042542; GO:0042734; GO:0043005; GO:0043065; GO:0043231; GO:0045787; GO:0045944; GO:0051091; GO:0051412; GO:0051591; GO:0060674; GO:0061614; GO:…	RNA polymerase II regulatory region sequence-specific DNA binding; RNA polymerase II proximal promoter sequence-specific DNA binding; transcription factor activity, RNA polymerase II proximal promoter sequence-specific DNA binding; transcriptional activator activity, RNA polymerase II proximal promoter sequence-specific DNA binding; in utero embryonic development; DNA binding; nucleus; nucleoplas…	MF; BP; CC	Interacting selectively and non-covalently with a specific sequence of DNA that is part of a regulatory region that controls the transcription of a gene or cistron by RNA polymerase II.; Interacting selectively and non-covalently with a specific upstream regulatory DNA sequence (transcription factor recognition sequence or binding site) located in the proximal promoter of a gene transcribed by RN…
Lin28b	-0.999142	1.11929	2.11843	-5.47379	9.00612	0.00666446	0.141728	lin-28 homolog B			GO:0003674; GO:0003677; GO:0003723; GO:0005575; GO:0005634; GO:0005730; GO:0005829; GO:0006355; GO:0008150; GO:0008270; GO:0010587; GO:0031054; GO:0031123	molecular_function; DNA binding; RNA binding; cellular_component; nucleus; nucleolus; cytosol; regulation of transcription, DNA-templated; biological_process; zinc ion binding; miRNA catabolic process; pre-miRNA processing; RNA 3'-end processing	MF; CC; BP	The actions of a single gene product or complex at the molecular level consisting of a single biochemical activity or multiple causally linked biochemical activities. A given gene product may exhibit one or more molecular functions.; Any molecular function by which a gene product interacts selectively and non-covalently with DNA (deoxyribonucleic acid).; Interacting selectively and non-covalently…
Tmem171	-3.53385	-0.253802	3.28005	-3.60213	8.96455	0.00675964	0.141728	transmembrane protein 171			GO:0016021	integral component of membrane	CC	The component of a membrane consisting of the gene products and protein complexes having at least some part of their peptide sequence embedded in the hydrophobic region of the membrane.
Sesn2	-2.14215	-1.50778	0.634364	5.55101	8.95475	0.00678234	0.141728	sestrin 2	4115	p53 signaling pathway	GO:0001932; GO:0005092; GO:0005634; GO:0005737; GO:0005739; GO:0006111; GO:0006635; GO:0007005; GO:0009749; GO:0016239; GO:0016684; GO:0030308; GO:0030330; GO:0031588; GO:0031932; GO:0032042; GO:0032542; GO:0032868; GO:0034198; GO:0034599; GO:0036091; GO:0042149; GO:0042593; GO:0043491; GO:0046323; GO:0061700; GO:0070328; GO:0070728; GO:0071230; GO:0071233; GO:0072593; GO:0098869; GO:1900182; GO:…	regulation of protein phosphorylation; GDP-dissociation inhibitor activity; nucleus; cytoplasm; mitochondrion; regulation of gluconeogenesis; fatty acid beta-oxidation; mitochondrion organization; response to glucose; positive regulation of macroautophagy; oxidoreductase activity, acting on peroxide as acceptor; negative regulation of cell growth; DNA damage response, signal transduction by p53 c…	BP; MF; CC	Any process that modulates the frequency, rate or extent of addition of phosphate groups into an amino acid in a protein.; Prevents the dissociation of GDP from a GTPase, thereby preventing GTP from binding.; A membrane-bounded organelle of eukaryotic cells in which chromosomes are housed and replicated. In most cells, the nucleus contains all of the cell's chromosomes except the organellar chrom…
Pla2g2a	-1.80301	2.72918	4.5322	2.60537	8.95261	0.00678731	0.141728	phospholipase A2 group IIA	00564; 00565; 00590; 00591; 00592; 01100; 04010; 04270; 04370; 04664; 04730; 04912; 04972; 04975; 05145	Glycerophospholipid metabolism; Ether lipid metabolism; Arachidonic acid metabolism; Linoleic acid metabolism; alpha-Linolenic acid metabolism; Metabolic pathways; MAPK signaling pathway; Vascular smooth muscle contraction; VEGF signaling pathway; Fc epsilon RI signaling pathway; Long-term depression; GnRH signaling pathway; Pancreatic secretion; Fat digestion and absorption; Toxoplasmosis	GO:0004623; GO:0005509; GO:0005543; GO:0005615; GO:0005783; GO:0005886; GO:0006644; GO:0016042; GO:0030141; GO:0046473; GO:0047498; GO:0048471; GO:0050482; GO:0070374; GO:0102567; GO:0102568	phospholipase A2 activity; calcium ion binding; phospholipid binding; extracellular space; endoplasmic reticulum; plasma membrane; phospholipid metabolic process; lipid catabolic process; secretory granule; phosphatidic acid metabolic process; calcium-dependent phospholipase A2 activity; perinuclear region of cytoplasm; arachidonic acid secretion; positive regulation of ERK1 and ERK2 cascade; pho…	MF; CC; BP	Catalysis of the reaction: phosphatidylcholine + H2O = 1-acylglycerophosphocholine + a carboxylate.; Interacting selectively and non-covalently with calcium ions (Ca2+).; Interacting selectively and non-covalently with phospholipids, a class of lipids containing phosphoric acid as a mono- or diester.; That part of a multicellular organism outside the cells proper, usually taken to be outside the …
Olr1	5.58814	3.33601	-2.25213	0.409168	8.9517	0.00678941	0.141728	oxidized low density lipoprotein receptor 1	03320; 04145	PPAR signaling pathway; Phagosome	GO:0002376; GO:0005041; GO:0005575; GO:0005654; GO:0005886; GO:0006898; GO:0006954; GO:0007159; GO:0008219; GO:0010629; GO:0016021; GO:0030246; GO:0038023; GO:0042157; GO:0042542; GO:0042802; GO:0043231; GO:0043235; GO:0045121	immune system process; low-density lipoprotein particle receptor activity; cellular_component; nucleoplasm; plasma membrane; receptor-mediated endocytosis; inflammatory response; leukocyte cell-cell adhesion; cell death; negative regulation of gene expression; integral component of membrane; carbohydrate binding; signaling receptor activity; lipoprotein metabolic process; response to hydrogen per…	BP; MF; CC	Any process involved in the development or functioning of the immune system, an organismal system for calibrated responses to potential internal or invasive threats.; Combining with a low-density lipoprotein particle and delivering the low-density lipoprotein particle into the cell via endocytosis.; The part of a cell, extracellular environment or virus in which a gene product is located. A gene …
Pcdhb9	0.0678043	2.35536	2.28756	-4.33656	8.94816	0.00679765	0.141728	protocadherin beta 9			GO:0005509; GO:0005887; GO:0007155; GO:0007156; GO:0007267; GO:0007268; GO:0007416	calcium ion binding; integral component of plasma membrane; cell adhesion; homophilic cell adhesion via plasma membrane adhesion molecules; cell-cell signaling; chemical synaptic transmission; synapse assembly	MF; CC; BP	Interacting selectively and non-covalently with calcium ions (Ca2+).; The component of the plasma membrane consisting of the gene products and protein complexes having at least some part of their peptide sequence embedded in the hydrophobic region of the membrane.; The attachment of a cell, either to another cell or to an underlying substrate such as the extracellular matrix, via cell adhesion mo…
Prph	-1.73303	2.54555	4.27858	-0.351587	8.9369	0.00682388	0.141728	peripherin	5014	Amyotrophic lateral sclerosis (ALS)	GO:0001750; GO:0005198; GO:0005515; GO:0005882; GO:0005883; GO:0030424; GO:0042622; GO:0043005; GO:0043025; GO:0043195; GO:0044299; GO:0045098; GO:0045104; GO:0046982	photoreceptor outer segment; structural molecule activity; protein binding; intermediate filament; neurofilament; axon; photoreceptor outer segment membrane; neuron projection; neuronal cell body; terminal bouton; C-fiber; type III intermediate filament; intermediate filament cytoskeleton organization; protein heterodimerization activity	CC; MF; BP	The outer segment of a vertebrate photoreceptor that contains discs of photoreceptive membranes.; The action of a molecule that contributes to the structural integrity of a complex or its assembly within or outside a cell.; Interacting selectively and non-covalently with any protein or protein complex (a complex of two or more proteins that may include other nonprotein molecules).; A cytoskeletal…
Rgs7bp	0.727234	2.40086	1.67363	-5.32863	8.92224	0.00685825	0.141728	regulator of G-protein signaling 7 binding protein			GO:0005634; GO:0005737; GO:0005886; GO:0007186; GO:0009968	nucleus; cytoplasm; plasma membrane; G-protein coupled receptor signaling pathway; negative regulation of signal transduction	CC; BP	A membrane-bounded organelle of eukaryotic cells in which chromosomes are housed and replicated. In most cells, the nucleus contains all of the cell's chromosomes except the organellar chromosomes, and is the site of RNA synthesis and processing. In some species, or in specialized cell types, RNA metabolism or DNA replication may be absent.; All of the contents of a cell excluding the plasma memb…
Fam189a2	3.22582	2.69607	-0.529754	-3.28111	8.90459	0.0068999	0.142309	family with sequence similarity 189, member A2			GO:0016021	integral component of membrane	CC	The component of a membrane consisting of the gene products and protein complexes having at least some part of their peptide sequence embedded in the hydrophobic region of the membrane.
Tnfsf18	4.6802	2.6506	-2.02961	-3.57925	8.89483	0.00692306	0.142421	TNF superfamily member 18	4060	Cytokine-cytokine receptor interaction	GO:0002309; GO:0002687; GO:0007267; GO:0009986; GO:0010759; GO:0016021; GO:0032813; GO:0033209; GO:0042129; GO:0042531; GO:0042802; GO:0045785; GO:0050729; GO:0051092; GO:0090026; GO:0090073; GO:2000329; GO:2000508	T cell proliferation involved in immune response; positive regulation of leukocyte migration; cell-cell signaling; cell surface; positive regulation of macrophage chemotaxis; integral component of membrane; tumor necrosis factor receptor superfamily binding; tumor necrosis factor-mediated signaling pathway; regulation of T cell proliferation; positive regulation of tyrosine phosphorylation of STA…	BP; CC; MF	The expansion of a T cell population by cell division as part of an immune response.; Any process that activates or increases the frequency, rate, or extent of leukocyte migration.; Any process that mediates the transfer of information from one cell to another. This process includes signal transduction in the receiving cell and, where applicable, release of a ligand and any processes that activel…
Clca1	-3.65597	1.84039	5.49635	-2.74952	8.88359	0.00694986	0.142639	chloride channel accessory 1	04740; 04972	Olfactory transduction; Pancreatic secretion	GO:0003674; GO:0005229; GO:0005887; GO:0005902; GO:0016021; GO:0030141; GO:0042589; GO:0071456; GO:1902476	molecular_function; intracellular calcium activated chloride channel activity; integral component of plasma membrane; microvillus; integral component of membrane; secretory granule; zymogen granule membrane; cellular response to hypoxia; chloride transmembrane transport	MF; CC; BP	The actions of a single gene product or complex at the molecular level consisting of a single biochemical activity or multiple causally linked biochemical activities. A given gene product may exhibit one or more molecular functions.; Enables the transmembrane transfer of chloride by a channel that opens in response to stimulus by a calcium ion or ions. Transport by a channel involves catalysis of…
Il1rl2	2.14028	2.01832	-0.121968	-2.54834	8.87214	0.00697726	0.143061	interleukin 1 receptor-like 2			GO:0004908; GO:0016021; GO:0019221; GO:0032755; GO:0045582; GO:0050727	interleukin-1 receptor activity; integral component of membrane; cytokine-mediated signaling pathway; positive regulation of interleukin-6 production; positive regulation of T cell differentiation; regulation of inflammatory response	MF; CC; BP	Combining with interleukin-1 to initiate a change in cell activity. Interleukin-1 is produced mainly by activated macrophages and is involved in the inflammatory response.; The component of a membrane consisting of the gene products and protein complexes having at least some part of their peptide sequence embedded in the hydrophobic region of the membrane.; A series of molecular signals initiated…
Cpeb1	1.47322	2.83526	1.36204	-4.96698	8.84367	0.00704601	0.143769	cytoplasmic polyadenylation element binding protein 1	04114; 04320; 04914	Oocyte meiosis; Dorso-ventral axis formation; Progesterone-mediated oocyte maturation	GO:0000900; GO:0000932; GO:0003723; GO:0003729; GO:0003730; GO:0005634; GO:0005654; GO:0005737; GO:0005813; GO:0005829; GO:0006397; GO:0006412; GO:0006417; GO:0007130; GO:0008135; GO:0008285; GO:0010976; GO:0014069; GO:0016020; GO:0017148; GO:0030054; GO:0030335; GO:0030426; GO:0032869; GO:0035925; GO:0043005; GO:0043022; GO:0043025; GO:0045182; GO:0045202; GO:0045211; GO:0045727; GO:0046872; GO:…	translation repressor activity, mRNA regulatory element binding; P-body; RNA binding; mRNA binding; mRNA 3'-UTR binding; nucleus; nucleoplasm; cytoplasm; centrosome; cytosol; mRNA processing; translation; regulation of translation; synaptonemal complex assembly; translation factor activity, RNA binding; negative regulation of cell proliferation; positive regulation of neuron projection developmen…	MF; CC; BP	Antagonizes the ribosome-mediated translation of mRNA into a polypeptide via direct binding (through a selective and non-covalent interaction) to nucleic acid.; A focus in the cytoplasm where mRNAs may become inactivated by decapping or some other mechanism. Protein and RNA localized to these foci are involved in mRNA degradation, nonsense-mediated mRNA decay (NMD), translational repression, and …
LOC100911917	4.37324	2.34731	-2.02593	-3.03486	8.82651	0.00708786	0.144088	mediator of RNA polymerase II transcription subunit 22-like			GO:0001104; GO:0006351; GO:0006357; GO:0016592	RNA polymerase II transcription cofactor activity; transcription, DNA-templated; regulation of transcription by RNA polymerase II; mediator complex	MF; BP; CC	Interacting selectively and non-covalently with an RNA polymerase II (RNAP II) regulatory transcription factor and also with the RNAP II basal transcription machinery in order to modulate transcription. Cofactors generally do not bind DNA, but rather mediate protein-protein interactions between regulatory transcription factors and the basal RNAP II transcription machinery.; The cellular synthesis…
Slc1a7	-1.08244	1.6155	2.69794	-2.24515	8.81789	0.00710899	0.144115	solute carrier family 1 member 7			GO:0005313; GO:0005886; GO:0008509; GO:0015293; GO:0015813; GO:0016021; GO:0098656	L-glutamate transmembrane transporter activity; plasma membrane; anion transmembrane transporter activity; symporter activity; L-glutamate transmembrane transport; integral component of membrane; anion transmembrane transport	MF; CC; BP	Enables the transfer of L-glutamate from one side of a membrane to the other. L-glutamate is the anion of 2-aminopentanedioic acid.; The membrane surrounding a cell that separates the cell from its external environment. It consists of a phospholipid bilayer and associated proteins.; Enables the transfer of a negatively charged ion from one side of a membrane to the other.; Enables the active tran…
LOC497963	5.51343	1.90856	-3.60486	-3.80202	8.76768	0.0072336	0.145665	similar to Nitric oxide synthase, inducible (NOS type II) (Inducible NO synthase) (Inducible NOS) (iNOS)			GO:0004517; GO:0005506; GO:0005516; GO:0006809; GO:0010181; GO:0020037; GO:0050660; GO:0050661; GO:0055114	nitric-oxide synthase activity; iron ion binding; calmodulin binding; nitric oxide biosynthetic process; FMN binding; heme binding; flavin adenine dinucleotide binding; NADP binding; oxidation-reduction process	MF; BP	Catalysis of the reaction: L-arginine + n NADPH + n H+ + m O2 = citrulline + nitric oxide + n NADP+.; Interacting selectively and non-covalently with iron (Fe) ions.; Interacting selectively and non-covalently with calmodulin, a calcium-binding protein with many roles, both in the calcium-bound and calcium-free states.; The chemical reactions and pathways resulting in the formation of nitric oxid…
Nos2	5.51343	1.90856	-3.60486	-3.80202	8.76768	0.0072336	0.145665	nitric oxide synthase 2	00330; 01100; 04020; 04146; 05140; 05142; 05145; 05146; 05200; 05222	Arginine and proline metabolism; Metabolic pathways; Calcium signaling pathway; Peroxisome; Leishmaniasis; Chagas disease (American trypanosomiasis); Toxoplasmosis; Amoebiasis; Pathways in cancer; Small cell lung cancer	GO:0001666; GO:0001935; GO:0001974; GO:0003779; GO:0003958; GO:0004517; GO:0005102; GO:0005506; GO:0005515; GO:0005516; GO:0005615; GO:0005622; GO:0005634; GO:0005737; GO:0005777; GO:0005829; GO:0005886; GO:0006527; GO:0006801; GO:0006809; GO:0006954; GO:0007165; GO:0007199; GO:0007263; GO:0007568; GO:0007623; GO:0008013; GO:0008016; GO:0008217; GO:0008603; GO:0009612; GO:0009725; GO:0010181; GO:…	response to hypoxia; endothelial cell proliferation; blood vessel remodeling; actin binding; NADPH-hemoprotein reductase activity; nitric-oxide synthase activity; signaling receptor binding; iron ion binding; protein binding; calmodulin binding; extracellular space; intracellular; nucleus; cytoplasm; peroxisome; cytosol; plasma membrane; arginine catabolic process; superoxide metabolic process; n…	BP; MF; CC	Any process that results in a change in state or activity of a cell or an organism (in terms of movement, secretion, enzyme production, gene expression, etc.) as a result of a stimulus indicating lowered oxygen tension. Hypoxia, defined as a decline in O2 levels below normoxic levels of 20.8 - 20.95%, results in metabolic adaptation at both the cellular and organismal level.; The multiplication o…
Asb4	-3.66905	-0.306117	3.36293	-2.5955	8.76038	0.00725194	0.145705	ankyrin repeat and SOCS box-containing 4			GO:0000151; GO:0004842; GO:0005634; GO:0005737; GO:0019899; GO:0031462; GO:0031466; GO:0031625; GO:0035556; GO:0051865; GO:0061630; GO:2001214	ubiquitin ligase complex; ubiquitin-protein transferase activity; nucleus; cytoplasm; enzyme binding; Cul2-RING ubiquitin ligase complex; Cul5-RING ubiquitin ligase complex; ubiquitin protein ligase binding; intracellular signal transduction; protein autoubiquitination; ubiquitin protein ligase activity; positive regulation of vasculogenesis	CC; MF; BP	A protein complex that includes a ubiquitin-protein ligase and enables ubiquitin protein ligase activity. The complex also contains other proteins that may confer substrate specificity on the complex.; Catalysis of the transfer of ubiquitin from one protein to another via the reaction X-Ub + Y --> Y-Ub + X, where both X-Ub and Y-Ub are covalent linkages.; A membrane-bounded organelle of eukaryoti…
Avpr1a	-2.34455	-0.529308	1.81524	6.39587	8.72352	0.0073454	0.14633	arginine vasopressin receptor 1A	04020; 04080; 04270	Calcium signaling pathway; Neuroactive ligand-receptor interaction; Vascular smooth muscle contraction	GO:0001992; GO:0002125; GO:0003084; GO:0004930; GO:0005000; GO:0005886; GO:0005887; GO:0007186; GO:0007204; GO:0007621; GO:0007625; GO:0008284; GO:0010033; GO:0010035; GO:0010460; GO:0014049; GO:0014902; GO:0016021; GO:0017046; GO:0019722; GO:0021537; GO:0030307; GO:0030659; GO:0031394; GO:0031410; GO:0031894; GO:0032849; GO:0032870; GO:0035176; GO:0035810; GO:0035815; GO:0042277; GO:0042631; GO:…	regulation of systemic arterial blood pressure by vasopressin; maternal aggressive behavior; positive regulation of systemic arterial blood pressure; G-protein coupled receptor activity; vasopressin receptor activity; plasma membrane; integral component of plasma membrane; G-protein coupled receptor signaling pathway; positive regulation of cytosolic calcium ion concentration; negative regulation…	BP; MF; CC	The regulation of blood pressure mediated by the signaling molecule vasopressin. Vasopressin is produced in the hypothalamus, and affects vasoconstriction, and renal water transport.; Aggressive behavior of a female to protect her offspring from a threat.; The process that increases the force with which blood travels through the systemic arterial circulatory system.; Combining with an extracellul…
Medag	2.59992	3.79626	1.19633	-3.51219	8.69798	0.00741101	0.146517	mesenteric estrogen-dependent adipogenesis			GO:0005737; GO:0045600	cytoplasm; positive regulation of fat cell differentiation	CC; BP	All of the contents of a cell excluding the plasma membrane and nucleus, but including other subcellular structures.; Any process that activates or increases the frequency, rate or extent of adipocyte differentiation.
Akap3	-2.97604	-0.409512	2.56652	-4.06404	8.68261	0.00745083	0.14684	A-kinase anchoring protein 3			GO:0001669; GO:0003674; GO:0005575; GO:0005737; GO:0006928; GO:0007178; GO:0008104; GO:0008150; GO:0010738; GO:0016301; GO:0016310; GO:0031514; GO:0035686; GO:0051018; GO:0097228	acrosomal vesicle; molecular_function; cellular_component; cytoplasm; movement of cell or subcellular component; transmembrane receptor protein serine/threonine kinase signaling pathway; protein localization; biological_process; regulation of protein kinase A signaling; kinase activity; phosphorylation; motile cilium; sperm fibrous sheath; protein kinase A binding; sperm principal piece	CC; MF; BP	A structure in the head of a spermatozoon that contains acid hydrolases, and is concerned with the breakdown of the outer membrane of the ovum during fertilization. It lies just beneath the plasma membrane and is derived from the lysosome.; The actions of a single gene product or complex at the molecular level consisting of a single biochemical activity or multiple causally linked biochemical act…
Inhbb	3.80589	0.476257	-3.32963	0.711326	8.63449	0.00757721	0.147854	inhibin beta B subunit	4350	TGF-beta signaling pathway	GO:0005125; GO:0005160; GO:0005179; GO:0005615; GO:0007283; GO:0008083; GO:0008584; GO:0008585; GO:0009267; GO:0009611; GO:0010469; GO:0010862; GO:0014070; GO:0017085; GO:0021983; GO:0032869; GO:0032924; GO:0034698; GO:0034711; GO:0042803; GO:0042981; GO:0043408; GO:0043513; GO:0044320; GO:0045444; GO:0046676; GO:0046881; GO:0046882; GO:0046982; GO:0048178; GO:0048468; GO:0048471; GO:0048599; GO:…	cytokine activity; transforming growth factor beta receptor binding; hormone activity; extracellular space; spermatogenesis; growth factor activity; male gonad development; female gonad development; cellular response to starvation; response to wounding; regulation of signaling receptor activity; positive regulation of pathway-restricted SMAD protein phosphorylation; response to organic cyclic com…	MF; CC; BP	Functions to control the survival, growth, differentiation and effector function of tissues and cells.; Interacting selectively and non-covalently with the transforming growth factor beta receptor.; The action characteristic of a hormone, any substance formed in very small amounts in one specialized organ or group of cells and carried (sometimes in the bloodstream) to another organ or group of ce…
Olr1694	-3.34062	-0.859013	2.48161	-4.49083	8.61011	0.00764225	0.148625	olfactory receptor 1694	4740	Olfactory transduction	GO:0004930; GO:0004984; GO:0005886; GO:0007186; GO:0007608; GO:0016021; GO:0050911	G-protein coupled receptor activity; olfactory receptor activity; plasma membrane; G-protein coupled receptor signaling pathway; sensory perception of smell; integral component of membrane; detection of chemical stimulus involved in sensory perception of smell	MF; CC; BP	Combining with an extracellular signal and transmitting the signal across the membrane by activating an associated G-protein; promotes the exchange of GDP for GTP on the alpha subunit of a heterotrimeric G-protein complex.; Combining with an odorant and transmitting the signal from one side of the membrane to the other to initiate a change in cell activity in response to detection of smell.; The …
Treh	-0.208187	2.21578	2.42396	-5.65084	8.55766	0.00778448	0.14981	trehalase	500	Starch and sucrose metabolism	GO:0004555; GO:0005991; GO:0009887	alpha,alpha-trehalase activity; trehalose metabolic process; animal organ morphogenesis	MF; BP	Catalysis of the reaction: alpha,alpha-trehalose + H2O = 2 D-glucose.; The chemical reactions and pathways involving trehalose, a disaccharide isomeric with sucrose and obtained from certain lichens and fungi.; Morphogenesis of an animal organ. An organ is defined as a tissue or set of tissues that work together to perform a specific function or functions. Morphogenesis is the process in which an…
Adora1	-2.16312	-0.652667	1.51046	2.72841	8.53511	0.00784659	0.150043	adenosine A1 receptor	4080	Neuroactive ligand-receptor interaction	GO:0000186; GO:0001609; GO:0001659; GO:0001664; GO:0001666; GO:0001883; GO:0001973; GO:0002087; GO:0002674; GO:0002686; GO:0002793; GO:0003093; GO:0004629; GO:0005515; GO:0005783; GO:0005886; GO:0006612; GO:0007186; GO:0007193; GO:0008285; GO:0010996; GO:0012505; GO:0014050; GO:0014069; GO:0016042; GO:0016323; GO:0030425; GO:0030673; GO:0031072; GO:0031683; GO:0032229; GO:0032244; GO:0032279; GO:…	activation of MAPKK activity; G-protein coupled adenosine receptor activity; temperature homeostasis; G-protein coupled receptor binding; response to hypoxia; purine nucleoside binding; adenosine receptor signaling pathway; regulation of respiratory gaseous exchange by neurological system process; negative regulation of acute inflammatory response; negative regulation of leukocyte migration; posi…	BP; MF; CC	The initiation of the activity of the inactive enzyme MAP kinase kinase (MAPKK).; Combining with adenosine and transmitting the signal across the membrane by activating an associated G-protein; promotes the exchange of GDP for GTP on the alpha subunit of a heterotrimeric G-protein complex.; A homeostatic process in which an organism modulates its internal body temperature.; Interacting selectivel…
Upk1a	2.8722	2.53876	-0.333444	-3.90247	8.49439	0.00796033	0.151281	uroplakin 1A			GO:0009986; GO:0016021; GO:0016324; GO:0030855; GO:0120001	cell surface; integral component of membrane; apical plasma membrane; epithelial cell differentiation; apical plasma membrane urothelial plaque	CC; BP	The external part of the cell wall and/or plasma membrane.; The component of a membrane consisting of the gene products and protein complexes having at least some part of their peptide sequence embedded in the hydrophobic region of the membrane.; The region of the plasma membrane located at the apical end of the cell.; The process in which a relatively unspecialized cell acquires specialized feat…
Trim72	2.45965	2.14674	-0.312918	-3.05629	8.41693	0.00818225	0.152985	tripartite motif containing 72			GO:0001778; GO:0001786; GO:0003012; GO:0006887; GO:0007517; GO:0008270; GO:0010832; GO:0016567; GO:0030659; GO:0031624; GO:0042383; GO:0043161; GO:0043569; GO:0046627; GO:0051260; GO:0061630	plasma membrane repair; phosphatidylserine binding; muscle system process; exocytosis; muscle organ development; zinc ion binding; negative regulation of myotube differentiation; protein ubiquitination; cytoplasmic vesicle membrane; ubiquitin conjugating enzyme binding; sarcolemma; proteasome-mediated ubiquitin-dependent protein catabolic process; negative regulation of insulin-like growth factor…	BP; MF; CC	The resealing of a cell plasma membrane after cellular wounding due to, for instance, mechanical stress.; Interacting selectively and non-covalently with phosphatidylserine, a class of glycophospholipids in which a phosphatidyl group is esterified to the hydroxyl group of L-serine.; A organ system process carried out at the level of a muscle. Muscle tissue is composed of contractile cells or fibe…
Ppp1r36	-3.20174	-0.656019	2.54572	-2.93512	8.40856	0.00820667	0.152985	protein phosphatase 1, regulatory subunit 36			GO:0004864; GO:0010923; GO:0019902; GO:0032515	protein phosphatase inhibitor activity; negative regulation of phosphatase activity; phosphatase binding; negative regulation of phosphoprotein phosphatase activity	MF; BP	Stops, prevents or reduces the activity of a protein phosphatase, an enzyme that hydrolyzes phosphate groups from phosphorylated proteins.; Any process that decreases the rate or frequency of phosphatase activity. Phosphatases catalyze the hydrolysis of phosphoric monoesters, releasing inorganic phosphate.; Interacting selectively and non-covalently with any phosphatase.; Any process that stops o…
LOC102550036	-2.11166	0.0363185	2.14798	-2.07181	8.40625	0.00821343	0.152985	uncharacterized LOC102550036
Msx1	1.84098	2.97156	1.13058	-3.13114	8.40367	0.00822099	0.152985	msh homeobox 1			GO:0000122; GO:0000902; GO:0000977; GO:0000982; GO:0001227; GO:0001228; GO:0001701; GO:0001837; GO:0002039; GO:0003007; GO:0003198; GO:0003674; GO:0003677; GO:0005575; GO:0005634; GO:0005654; GO:0005667; GO:0006366; GO:0007507; GO:0007517; GO:0008285; GO:0009952; GO:0010463; GO:0021983; GO:0023019; GO:0030308; GO:0030326; GO:0030509; GO:0030513; GO:0030900; GO:0030901; GO:0034504; GO:0035115; GO:…	negative regulation of transcription by RNA polymerase II; cell morphogenesis; RNA polymerase II regulatory region sequence-specific DNA binding; transcription factor activity, RNA polymerase II proximal promoter sequence-specific DNA binding; transcriptional repressor activity, RNA polymerase II transcription regulatory region sequence-specific DNA binding; transcriptional activator activity, RN…	BP; MF; CC	Any process that stops, prevents, or reduces the frequency, rate or extent of transcription mediated by RNA polymerase II.; The developmental process in which the size or shape of a cell is generated and organized.; Interacting selectively and non-covalently with a specific sequence of DNA that is part of a regulatory region that controls the transcription of a gene or cistron by RNA polymerase I…
Cmahp	-0.819424	2.33123	3.15066	-0.864074	8.38738	0.00826889	0.153234	cytidine monophospho-N-acetylneuraminic acid hydroxylase, pseudogene	520	Amino sugar and nucleotide sugar metabolism	GO:0005634; GO:0005737; GO:0005856; GO:0016020; GO:0016787; GO:0030111; GO:0030338; GO:0043227; GO:0046381; GO:0051537; GO:0055114; GO:0070290; GO:0070291; GO:0070292	nucleus; cytoplasm; cytoskeleton; membrane; hydrolase activity; regulation of Wnt signaling pathway; CMP-N-acetylneuraminate monooxygenase activity; membrane-bounded organelle; CMP-N-acetylneuraminate metabolic process; 2 iron, 2 sulfur cluster binding; oxidation-reduction process; N-acylphosphatidylethanolamine-specific phospholipase D activity; N-acylethanolamine metabolic process; N-acylphosph…	CC; MF; BP	A membrane-bounded organelle of eukaryotic cells in which chromosomes are housed and replicated. In most cells, the nucleus contains all of the cell's chromosomes except the organellar chromosomes, and is the site of RNA synthesis and processing. In some species, or in specialized cell types, RNA metabolism or DNA replication may be absent.; All of the contents of a cell excluding the plasma memb…
Acta1	-0.208187	1.82012	2.0283	-5.79493	8.37428	0.00830765	0.153412	actin, alpha 1, skeletal muscle			GO:0001725; GO:0005524; GO:0005575; GO:0005737; GO:0005865; GO:0005884; GO:0009612; GO:0009991; GO:0010226; GO:0010628; GO:0015629; GO:0030017; GO:0030027; GO:0030175; GO:0030240; GO:0043503; GO:0044297; GO:0048545; GO:0048741; GO:0071417; GO:0090131	stress fiber; ATP binding; cellular_component; cytoplasm; striated muscle thin filament; actin filament; response to mechanical stimulus; response to extracellular stimulus; response to lithium ion; positive regulation of gene expression; actin cytoskeleton; sarcomere; lamellipodium; filopodium; skeletal muscle thin filament assembly; skeletal muscle fiber adaptation; cell body; response to stero…	CC; MF; BP	A contractile actin filament bundle that consists of short actin filaments with alternating polarity, cross-linked by alpha-actinin and possibly other actin bundling proteins, and with myosin present in a periodic distribution along the fiber.; Interacting selectively and non-covalently with ATP, adenosine 5'-triphosphate, a universally important coenzyme and enzyme regulator.; The part of a cell…
Mybpc2	-0.436981	2.24795	2.68493	-2.31694	8.36116	0.00834667	0.15359	myosin binding protein C, fast-type			GO:0005859; GO:0005865; GO:0006936; GO:0006941; GO:0007015; GO:0008307; GO:0030018; GO:0031430; GO:0045214; GO:0051015; GO:0051371; GO:0071688; GO:0097493	muscle myosin complex; striated muscle thin filament; muscle contraction; striated muscle contraction; actin filament organization; structural constituent of muscle; Z disc; M band; sarcomere organization; actin filament binding; muscle alpha-actinin binding; striated muscle myosin thick filament assembly; structural molecule activity conferring elasticity	CC; BP; MF	A filament of myosin found in a muscle cell of any type.; Filaments formed of actin and associated proteins; attached to Z discs at either end of sarcomeres in myofibrils.; A process in which force is generated within muscle tissue, resulting in a change in muscle geometry. Force generation involves a chemo-mechanical energy conversion step that is carried out by the actin/myosin complex activity…
Sele	2.89141	1.87137	-1.02004	-3.83329	8.33216	0.00843378	0.154651	selectin E	04514; 05143; 05144	Cell adhesion molecules (CAMs); African trypanosomiasis; Malaria	GO:0002092; GO:0002687; GO:0003674; GO:0004888; GO:0005575; GO:0005615; GO:0005887; GO:0005901; GO:0005905; GO:0006954; GO:0007155; GO:0007157; GO:0007159; GO:0007165; GO:0007202; GO:0030029; GO:0030863; GO:0033691; GO:0034097; GO:0043274; GO:0045121; GO:0046872; GO:0048471; GO:0050900; GO:0050901; GO:0070492; GO:0070555	positive regulation of receptor internalization; positive regulation of leukocyte migration; molecular_function; transmembrane signaling receptor activity; cellular_component; extracellular space; integral component of plasma membrane; caveola; clathrin-coated pit; inflammatory response; cell adhesion; heterophilic cell-cell adhesion via plasma membrane cell adhesion molecules; leukocyte cell-cel…	BP; MF; CC	Any process that activates or increases the frequency, rate or extent of receptor internalization.; Any process that activates or increases the frequency, rate, or extent of leukocyte migration.; The actions of a single gene product or complex at the molecular level consisting of a single biochemical activity or multiple causally linked biochemical activities. A given gene product may exhibit one…
Prok2	3.09105	-0.865519	-3.95657	-4.28242	8.297	0.00854086	0.155651	prokineticin 2			GO:0000187; GO:0001525; GO:0001664; GO:0005576; GO:0006935; GO:0007218; GO:0007283; GO:0007623; GO:0008283; GO:0008284; GO:0043066; GO:0045765; GO:0045987	activation of MAPK activity; angiogenesis; G-protein coupled receptor binding; extracellular region; chemotaxis; neuropeptide signaling pathway; spermatogenesis; circadian rhythm; cell proliferation; positive regulation of cell proliferation; negative regulation of apoptotic process; regulation of angiogenesis; positive regulation of smooth muscle contraction	BP; MF; CC	The initiation of the activity of the inactive enzyme MAP kinase (MAPK).; Blood vessel formation when new vessels emerge from the proliferation of pre-existing blood vessels.; Interacting selectively and non-covalently with a G-protein coupled receptor.; The space external to the outermost structure of a cell. For cells without external protective or external encapsulating structures this refers …
Trem2	2.46887	4.39056	1.92168	-2.72911	8.27691	0.00860278	0.15571	triggering receptor expressed on myeloid cells 2	4380	Osteoclast differentiation	GO:0001530; GO:0002588; GO:0005543; GO:0005886; GO:0006911; GO:0016021; GO:0032497; GO:0032499; GO:0042834; GO:0050731; GO:0050850; GO:0070374; GO:0070392; GO:0070891; GO:0071223; GO:0071224; GO:0097028; GO:0097110; GO:1903078; GO:1903082; GO:2000350	lipopolysaccharide binding; positive regulation of antigen processing and presentation of peptide antigen via MHC class II; phospholipid binding; plasma membrane; phagocytosis, engulfment; integral component of membrane; detection of lipopolysaccharide; detection of peptidoglycan; peptidoglycan binding; positive regulation of peptidyl-tyrosine phosphorylation; positive regulation of calcium-media…	MF; BP; CC	Interacting selectively and non-covalently with lipopolysaccharide.; Any process that activates or increases the frequency, rate, or extent of antigen processing and presentation of peptide antigen via MHC class II.; Interacting selectively and non-covalently with phospholipids, a class of lipids containing phosphoric acid as a mono- or diester.; The membrane surrounding a cell that separates the…
Gcg	-0.208187	1.82005	2.02824	-5.79493	8.24405	0.00870526	0.156486	glucagon			GO:0005179; GO:0005576; GO:0005615; GO:0005737; GO:0006109; GO:0007188; GO:0007189; GO:0010469; GO:0010737; GO:0010800; GO:0019216; GO:0019538; GO:0031769; GO:0032092; GO:0032099; GO:0033138; GO:0035774; GO:0035948; GO:0042594; GO:0042802; GO:0043066; GO:0045762; GO:0045860; GO:0050796; GO:0051571; GO:0070374; GO:0090280; GO:1900118; GO:1903576	hormone activity; extracellular region; extracellular space; cytoplasm; regulation of carbohydrate metabolic process; adenylate cyclase-modulating G-protein coupled receptor signaling pathway; adenylate cyclase-activating G-protein coupled receptor signaling pathway; regulation of signaling receptor activity; protein kinase A signaling; positive regulation of peptidyl-threonine phosphorylation; r…	MF; CC; BP	The action characteristic of a hormone, any substance formed in very small amounts in one specialized organ or group of cells and carried (sometimes in the bloodstream) to another organ or group of cells in the same organism, upon which it has a specific regulatory action. The term was originally applied to agents with a stimulatory physiological action in vertebrate animals (as opposed to a chal…
Mfap2	0.483695	2.16653	1.68283	-1.90402	8.2141	0.00879995	0.157237	microfibril associated protein 2			GO:0001527; GO:0001968; GO:0030220; GO:0048048; GO:0048050; GO:0070051	microfibril; fibronectin binding; platelet formation; embryonic eye morphogenesis; post-embryonic eye morphogenesis; fibrinogen binding	CC; MF; BP	Extracellular matrix components occurring independently or along with elastin. Thought to have force-bearing functions in tendon. In addition to fibrillins, microfibrils may contain other associated proteins.; Interacting selectively and non-covalently with a fibronectin, a group of related adhesive glycoproteins of high molecular weight found on the surface of animal cells, connective tissue mat…
Galnt5	0.0964757	2.83025	2.73377	-4.18388	8.19105	0.00887369	0.157981	polypeptide N-acetylgalactosaminyltransferase 5	00512; 01100	Mucin type O-Glycan biosynthesis; Metabolic pathways	GO:0000139; GO:0004653; GO:0005794; GO:0006486; GO:0009312; GO:0016020; GO:0016021; GO:0016266; GO:0018242; GO:0018243; GO:0030246; GO:0046872	Golgi membrane; polypeptide N-acetylgalactosaminyltransferase activity; Golgi apparatus; protein glycosylation; oligosaccharide biosynthetic process; membrane; integral component of membrane; O-glycan processing; protein O-linked glycosylation via serine; protein O-linked glycosylation via threonine; carbohydrate binding; metal ion binding	CC; MF; BP	The lipid bilayer surrounding any of the compartments of the Golgi apparatus.; Catalysis of the reaction: UDP-N-acetyl-D-galactosamine + polypeptide = UDP + N-acetyl-D-galactosaminyl-polypeptide. This reaction is the modification of serine or threonine residues in polypeptide chains by the transfer of a N-acetylgalactose from UDP-N-acetylgalactose to the hydroxyl group of the amino acid; it is th…
Plaur	2.68685	1.14387	-1.54298	1.26245	8.18949	0.00887869	0.157981	plasminogen activator, urokinase receptor	4610	Complement and coagulation cascades	GO:0001934; GO:0005102; GO:0005886; GO:0005887; GO:0007283; GO:0009986; GO:0010628; GO:0019899; GO:0019904; GO:0030162; GO:0030377; GO:0031225; GO:0038195; GO:0043066; GO:0043388; GO:0043403; GO:0045742; GO:0048762; GO:0060742; GO:0090200; GO:2001243; GO:2001268	positive regulation of protein phosphorylation; signaling receptor binding; plasma membrane; integral component of plasma membrane; spermatogenesis; cell surface; positive regulation of gene expression; enzyme binding; protein domain specific binding; regulation of proteolysis; urokinase plasminogen activator receptor activity; anchored component of membrane; urokinase plasminogen activator signa…	BP; MF; CC	Any process that activates or increases the frequency, rate or extent of addition of phosphate groups to amino acids within a protein.; Interacting selectively and non-covalently with one or more specific sites on a receptor molecule, a macromolecule that undergoes combination with a hormone, neurotransmitter, drug or intracellular messenger to initiate a change in cell function.; The membrane su…
Tcte3	2.30696	2.6882	0.381243	-3.99929	8.12041	0.00910435	0.159962	t-complex-associated testis expressed 3			GO:0005868; GO:0007018; GO:0019898; GO:0036126	cytoplasmic dynein complex; microtubule-based movement; extrinsic component of membrane; sperm flagellum	CC; BP	Any dynein complex with a homodimeric dynein heavy chain core that catalyzes movement along a microtubule. Cytoplasmic dynein complexes participate in many cytoplasmic transport activities in eukaryotes, such as mRNA localization, intermediate filament transport, nuclear envelope breakdown, apoptosis, transport of centrosomal proteins, mitotic spindle assembly, virus transport, kinetochore functi…
Tmem88b	0.439205	-2.25997	-2.69918	-3.14235	8.10356	0.00916044	0.160487	transmembrane protein 88B			GO:0016021	integral component of membrane	CC	The component of a membrane consisting of the gene products and protein complexes having at least some part of their peptide sequence embedded in the hydrophobic region of the membrane.
Cdh4	2.00181	0.325469	-1.67634	-5.73565	8.09184	0.00919972	0.16083	cadherin 4	4514	Cell adhesion molecules (CAMs)	GO:0000902; GO:0005509; GO:0005886; GO:0005887; GO:0005913; GO:0007043; GO:0007156; GO:0007157; GO:0007275; GO:0007411; GO:0008092; GO:0009986; GO:0016021; GO:0016339; GO:0016342; GO:0031175; GO:0034332; GO:0042803; GO:0044331; GO:0045296; GO:0045773	cell morphogenesis; calcium ion binding; plasma membrane; integral component of plasma membrane; cell-cell adherens junction; cell-cell junction assembly; homophilic cell adhesion via plasma membrane adhesion molecules; heterophilic cell-cell adhesion via plasma membrane cell adhesion molecules; multicellular organism development; axon guidance; cytoskeletal protein binding; cell surface; integra…	BP; MF; CC	The developmental process in which the size or shape of a cell is generated and organized.; Interacting selectively and non-covalently with calcium ions (Ca2+).; The membrane surrounding a cell that separates the cell from its external environment. It consists of a phospholipid bilayer and associated proteins.; The component of the plasma membrane consisting of the gene products and protein compl…
Efnb3	2.0381	1.60781	-0.43029	-4.86341	8.08297	0.00922956	0.161161	ephrin B3	4360	Axon guidance	GO:0005886; GO:0007411; GO:0007628; GO:0016021; GO:0016198; GO:0031295; GO:0046875; GO:0048013; GO:0050771	plasma membrane; axon guidance; adult walking behavior; integral component of membrane; axon choice point recognition; T cell costimulation; ephrin receptor binding; ephrin receptor signaling pathway; negative regulation of axonogenesis	CC; BP; MF	The membrane surrounding a cell that separates the cell from its external environment. It consists of a phospholipid bilayer and associated proteins.; The chemotaxis process that directs the migration of an axon growth cone to a specific target site in response to a combination of attractive and repulsive cues.; The behavior of an adult relating to the progression of that organism along the groun…
Itln1	-4.36898	2.04009	6.40907	-2.70065	8.07951	0.00924122	0.161161	intelectin 1			GO:0001934; GO:0005509; GO:0009624; GO:0031526; GO:0042802; GO:0043235; GO:0045121; GO:0046326; GO:0070207; GO:0070492	positive regulation of protein phosphorylation; calcium ion binding; response to nematode; brush border membrane; identical protein binding; receptor complex; membrane raft; positive regulation of glucose import; protein homotrimerization; oligosaccharide binding	BP; MF; CC	Any process that activates or increases the frequency, rate or extent of addition of phosphate groups to amino acids within a protein.; Interacting selectively and non-covalently with calcium ions (Ca2+).; Any process that results in a change in state or activity of a cell or an organism (in terms of movement, secretion, enzyme production, gene expression, etc.) as a result of a stimulus from a n…
Rnf144a	-2.18867	-1.08273	1.10594	1.25234	8.0771	0.00924936	0.161161	ring finger protein 144A			GO:0000151; GO:0000209; GO:0005737; GO:0005794; GO:0016021; GO:0031624; GO:0032436; GO:0043231; GO:0046872; GO:0061630	ubiquitin ligase complex; protein polyubiquitination; cytoplasm; Golgi apparatus; integral component of membrane; ubiquitin conjugating enzyme binding; positive regulation of proteasomal ubiquitin-dependent protein catabolic process; intracellular membrane-bounded organelle; metal ion binding; ubiquitin protein ligase activity	CC; BP; MF	A protein complex that includes a ubiquitin-protein ligase and enables ubiquitin protein ligase activity. The complex also contains other proteins that may confer substrate specificity on the complex.; Addition of multiple ubiquitin groups to a protein, forming a ubiquitin chain.; All of the contents of a cell excluding the plasma membrane and nucleus, but including other subcellular structures.;…
Sall4	2.01499	-1.11941	-3.1344	-2.18778	8.07635	0.00925193	0.161161	spalt-like transcription factor 4			GO:0000122; GO:0000792; GO:0001701; GO:0001833; GO:0001843; GO:0003281; GO:0003674; GO:0003676; GO:0003700; GO:0005575; GO:0005634; GO:0005654; GO:0006355; GO:0006366; GO:0007165; GO:0007275; GO:0007507; GO:0008134; GO:0008150; GO:0009888; GO:0019827; GO:0021915; GO:0022008; GO:0030326; GO:0032991; GO:0043231; GO:0043565; GO:0044212; GO:0045944	negative regulation of transcription by RNA polymerase II; heterochromatin; in utero embryonic development; inner cell mass cell proliferation; neural tube closure; ventricular septum development; molecular_function; nucleic acid binding; DNA binding transcription factor activity; cellular_component; nucleus; nucleoplasm; regulation of transcription, DNA-templated; transcription by RNA polymerase…	BP; CC; MF	Any process that stops, prevents, or reduces the frequency, rate or extent of transcription mediated by RNA polymerase II.; A compact and highly condensed form of chromatin.; The process whose specific outcome is the progression of the embryo in the uterus over time, from formation of the zygote in the oviduct, to birth. An example of this process is found in Mus musculus.; The proliferation of c…
Prr36	0.0534864	2.78868	2.73519	-4.57716	8.05307	0.00933105	0.161733	proline rich 36
Abca4	-2.13467	-0.326181	1.80849	0.0643107	8.03598	0.00938967	0.16226	ATP binding cassette subfamily A member 4	2010	ABC transporters	GO:0001750; GO:0003674; GO:0004012; GO:0005524; GO:0005548; GO:0005575; GO:0005887; GO:0006649; GO:0006869; GO:0007601; GO:0008150; GO:0016887; GO:0042626; GO:0043231; GO:0045332; GO:0045494; GO:0055085; GO:0090555	photoreceptor outer segment; molecular_function; phospholipid-translocating ATPase activity; ATP binding; phospholipid transporter activity; cellular_component; integral component of plasma membrane; phospholipid transfer to membrane; lipid transport; visual perception; biological_process; ATPase activity; ATPase activity, coupled to transmembrane movement of substances; intracellular membrane-bo…	CC; MF; BP	The outer segment of a vertebrate photoreceptor that contains discs of photoreceptive membranes.; The actions of a single gene product or complex at the molecular level consisting of a single biochemical activity or multiple causally linked biochemical activities. A given gene product may exhibit one or more molecular functions.; Catalysis of the movement of phospholipids from one membrane bilaye…
LOC100910717	4.08732	2.06035	-2.02697	0.746556	8.01106	0.00947595	0.163287	tankyrase-2-like			GO:0000209; GO:0000242; GO:0003950; GO:0005634; GO:0005635; GO:0005737; GO:0006471; GO:0019899; GO:0035264; GO:0040014; GO:0048471; GO:0070198; GO:0070213; GO:0090263; GO:1904355; GO:1904357	protein polyubiquitination; pericentriolar material; NAD+ ADP-ribosyltransferase activity; nucleus; nuclear envelope; cytoplasm; protein ADP-ribosylation; enzyme binding; multicellular organism growth; regulation of multicellular organism growth; perinuclear region of cytoplasm; protein localization to chromosome, telomeric region; protein auto-ADP-ribosylation; positive regulation of canonical W…	BP; CC; MF	Addition of multiple ubiquitin groups to a protein, forming a ubiquitin chain.; A network of small fibers that surrounds the centrioles in cells; contains the microtubule nucleating activity of the centrosome.; Catalysis of the reaction: NAD+ + (ADP-D-ribosyl)(n)-acceptor = nicotinamide + (ADP-D-ribosyl)(n+1)-acceptor.; A membrane-bounded organelle of eukaryotic cells in which chromosomes are hou…
Tnfsf15	2.31248	0.509458	-1.80302	-5.58385	7.98075	0.00958221	0.163528	TNF superfamily member 15	4060	Cytokine-cytokine receptor interaction	GO:0005123; GO:0005125; GO:0005164; GO:0005615; GO:0005622; GO:0005886; GO:0006915; GO:0006919; GO:0006955; GO:0007250; GO:0010469; GO:0016021; GO:0042107; GO:0050715	death receptor binding; cytokine activity; tumor necrosis factor receptor binding; extracellular space; intracellular; plasma membrane; apoptotic process; activation of cysteine-type endopeptidase activity involved in apoptotic process; immune response; activation of NF-kappaB-inducing kinase activity; regulation of signaling receptor activity; integral component of membrane; cytokine metabolic p…	MF; CC; BP	Interacting selectively and non-covalently with any member of the death receptor (DR) family. The DR family falls within the tumor necrosis factor receptor superfamily and is characterized by a cytoplasmic region of ~80 residues termed the death domain (DD).; Functions to control the survival, growth, differentiation and effector function of tissues and cells.; Interacting selectively and non-cov…
Dnaaf4	1.69581	-1.04684	-2.74265	-5.34176	7.9748	0.00960325	0.163528	dynein axonemal assembly factor 4			GO:0001764; GO:0003341; GO:0003351; GO:0005515; GO:0005634; GO:0005737; GO:0005813; GO:0005829; GO:0005886; GO:0006457; GO:0007368; GO:0007507; GO:0007611; GO:0030331; GO:0033146; GO:0036158; GO:0036159; GO:0061136; GO:0097730	neuron migration; cilium movement; epithelial cilium movement; protein binding; nucleus; cytoplasm; centrosome; cytosol; plasma membrane; protein folding; determination of left/right symmetry; heart development; learning or memory; estrogen receptor binding; regulation of intracellular estrogen receptor signaling pathway; outer dynein arm assembly; inner dynein arm assembly; regulation of proteas…	BP; MF; CC	The characteristic movement of an immature neuron from germinal zones to specific positions where they will reside as they mature.; The directed, self-propelled movement of a cilium.; The directed, self-propelled movement of a cilium of an epithelial cell. This movement is usually coordinated between many epithelial cells, and serves to move fluid.; Interacting selectively and non-covalently with…
Npc1l1	0.546355	2.62812	2.08177	-4.502	7.93446	0.00974729	0.165181	NPC1 like intracellular cholesterol transporter 1	4975	Fat digestion and absorption	GO:0005319; GO:0006695; GO:0008144; GO:0016324; GO:0017137; GO:0030299; GO:0030301; GO:0031489; GO:0031526; GO:0042157; GO:0042493; GO:0042632; GO:0044214; GO:0071501	lipid transporter activity; cholesterol biosynthetic process; drug binding; apical plasma membrane; Rab GTPase binding; intestinal cholesterol absorption; cholesterol transport; myosin V binding; brush border membrane; lipoprotein metabolic process; response to drug; cholesterol homeostasis; spanning component of plasma membrane; cellular response to sterol depletion	MF; BP; CC	Enables the directed movement of lipids into, out of or within a cell, or between cells.; The chemical reactions and pathways resulting in the formation of cholesterol, cholest-5-en-3 beta-ol, the principal sterol of vertebrates and the precursor of many steroids, including bile acids and steroid hormones.; Interacting selectively and non-covalently with a drug, any naturally occurring or synthet…
Vipr2	-2.48371	0.407858	2.89157	-2.73211	7.9322	0.00975543	0.165181	vasoactive intestinal peptide receptor 2	4080	Neuroactive ligand-receptor interaction	GO:0004999; GO:0005886; GO:0007166; GO:0007186; GO:0007190; GO:0016021; GO:0048662	vasoactive intestinal polypeptide receptor activity; plasma membrane; cell surface receptor signaling pathway; G-protein coupled receptor signaling pathway; activation of adenylate cyclase activity; integral component of membrane; negative regulation of smooth muscle cell proliferation	MF; CC; BP	Combining with vasoactive intestinal polypeptide to initiate a change in cell activity.; The membrane surrounding a cell that separates the cell from its external environment. It consists of a phospholipid bilayer and associated proteins.; A series of molecular signals initiated by activation of a receptor on the surface of a cell. The pathway begins with binding of an extracellular ligand to a c…
Osm	2.66629	1.30468	-1.36161	-1.10522	7.90517	0.00985355	0.166173	oncostatin M	04060; 04630	Cytokine-cytokine receptor interaction; Jak-STAT signaling pathway	GO:0005125; GO:0005147; GO:0005615; GO:0005622; GO:0006955; GO:0007260; GO:0007422; GO:0008083; GO:0008284; GO:0008285; GO:0009408; GO:0010469; GO:0033138; GO:0038165; GO:0040008; GO:0042531; GO:0043410; GO:0045835; GO:0045944; GO:0046888; GO:0048266; GO:0050731; GO:2001235	cytokine activity; oncostatin-M receptor binding; extracellular space; intracellular; immune response; tyrosine phosphorylation of STAT protein; peripheral nervous system development; growth factor activity; positive regulation of cell proliferation; negative regulation of cell proliferation; response to heat; regulation of signaling receptor activity; positive regulation of peptidyl-serine phosp…	MF; CC; BP	Functions to control the survival, growth, differentiation and effector function of tissues and cells.; Interacting selectively and non-covalently with the oncostatin-M receptor.; That part of a multicellular organism outside the cells proper, usually taken to be outside the plasma membranes, and occupied by fluid.; The living contents of a cell; the matter contained within (but not including) th…
Bnc1	-1.92587	1.60956	3.53542	-4.62286	7.88616	0.00992324	0.16679	basonuclin 1			GO:0003676; GO:0005634; GO:0005654; GO:0005737; GO:0006356; GO:0006357; GO:0042060; GO:0043231; GO:0050679; GO:0051276	nucleic acid binding; nucleus; nucleoplasm; cytoplasm; regulation of transcription by RNA polymerase I; regulation of transcription by RNA polymerase II; wound healing; intracellular membrane-bounded organelle; positive regulation of epithelial cell proliferation; chromosome organization	MF; CC; BP	Interacting selectively and non-covalently with any nucleic acid.; A membrane-bounded organelle of eukaryotic cells in which chromosomes are housed and replicated. In most cells, the nucleus contains all of the cell's chromosomes except the organellar chromosomes, and is the site of RNA synthesis and processing. In some species, or in specialized cell types, RNA metabolism or DNA replication may …
Dhrs9	0.626153	2.10707	1.48092	-0.0984968	7.88361	0.00993265	0.16679	dehydrogenase/reductase 9	00830; 01100	Retinol metabolism; Metabolic pathways	GO:0002138; GO:0004022; GO:0004745; GO:0008209; GO:0030176; GO:0031090; GO:0042448; GO:0042573; GO:0042904; GO:0047035; GO:0055114	retinoic acid biosynthetic process; alcohol dehydrogenase (NAD) activity; retinol dehydrogenase activity; androgen metabolic process; integral component of endoplasmic reticulum membrane; organelle membrane; progesterone metabolic process; retinoic acid metabolic process; 9-cis-retinoic acid biosynthetic process; testosterone dehydrogenase (NAD+) activity; oxidation-reduction process	BP; MF; CC	The chemical reactions and pathways resulting in the biosynthesis of retinoic acid, one of the three components that makes up vitamin A.; Catalysis of the reaction: an alcohol + NAD+ = an aldehyde or ketone + NADH + H+.; Catalysis of the reaction: retinol + NAD+ = retinal + NADH + H+.; The chemical reactions and pathways involving androgens, C19 steroid hormones that can stimulate the development…
Msantd3	2.7597	1.72658	-1.03312	-1.99327	7.86615	0.00999727	0.166987	Myb/SANT DNA binding domain containing 3			GO:0042802	identical protein binding	MF	Interacting selectively and non-covalently with an identical protein or proteins.
LOC100912163	2.25982	0.804345	-1.45547	-1.40254	7.83623	0.0101092	0.167634	AT-rich interactive domain-containing protein 4B-like			GO:0003677; GO:0005634; GO:0006355	DNA binding; nucleus; regulation of transcription, DNA-templated	MF; CC; BP	Any molecular function by which a gene product interacts selectively and non-covalently with DNA (deoxyribonucleic acid).; A membrane-bounded organelle of eukaryotic cells in which chromosomes are housed and replicated. In most cells, the nucleus contains all of the cell's chromosomes except the organellar chromosomes, and is the site of RNA synthesis and processing. In some species, or in specia…
Olr1387	-1.8459	-2.43061	-0.584712	-4.84718	7.82054	0.0101685	0.168241	olfactory receptor 1387	4740	Olfactory transduction	GO:0004930; GO:0004984; GO:0005886; GO:0007186; GO:0007608; GO:0016021; GO:0050911	G-protein coupled receptor activity; olfactory receptor activity; plasma membrane; G-protein coupled receptor signaling pathway; sensory perception of smell; integral component of membrane; detection of chemical stimulus involved in sensory perception of smell	MF; CC; BP	Combining with an extracellular signal and transmitting the signal across the membrane by activating an associated G-protein; promotes the exchange of GDP for GTP on the alpha subunit of a heterotrimeric G-protein complex.; Combining with an odorant and transmitting the signal from one side of the membrane to the other to initiate a change in cell activity in response to detection of smell.; The …
Rbp2	-0.296248	1.83973	2.13598	-1.15037	7.81755	0.0101798	0.168296	retinol binding protein 2	4977	Vitamin digestion and absorption	GO:0005829; GO:0016918; GO:0019841; GO:0042572	cytosol; retinal binding; retinol binding; retinol metabolic process	CC; MF; BP	The part of the cytoplasm that does not contain organelles but which does contain other particulate matter, such as protein complexes.; Interacting selectively and non-covalently with retinal, one of the forms of vitamin A. Retinal plays an important role in the visual process in most vertebrates, combining with opsins to form visual pigments in the retina.; Interacting selectively and non-covale…
Gata5	-1.72161	1.36663	3.08824	-4.08542	7.76665	0.0103755	0.169734	GATA binding protein 5			GO:0000977; GO:0001085; GO:0001158; GO:0001228; GO:0003677; GO:0003682; GO:0003700; GO:0003705; GO:0005634; GO:0005667; GO:0006355; GO:0006366; GO:0007507; GO:0008270; GO:0009887; GO:0009888; GO:0030154; GO:0044212; GO:0045165; GO:0045893; GO:0045944; GO:0048468; GO:0048565; GO:0048646; GO:0060575; GO:0071773	RNA polymerase II regulatory region sequence-specific DNA binding; RNA polymerase II transcription factor binding; enhancer sequence-specific DNA binding; transcriptional activator activity, RNA polymerase II transcription regulatory region sequence-specific DNA binding; DNA binding; chromatin binding; DNA binding transcription factor activity; transcription factor activity, RNA polymerase II dis…	MF; CC; BP	Interacting selectively and non-covalently with a specific sequence of DNA that is part of a regulatory region that controls the transcription of a gene or cistron by RNA polymerase II.; Interacting selectively and non-covalently with an RNA polymerase II transcription factor, any protein required to initiate or regulate transcription by RNA polymerase II.; Interacting selectively and non-covalen…
Vcan	5.34747	2.17105	-3.17642	1.14025	7.75764	0.0104105	0.169734	versican	4514	Cell adhesion molecules (CAMs)	GO:0001501; GO:0001657; GO:0005201; GO:0005509; GO:0005540; GO:0005576; GO:0005578; GO:0005615; GO:0007155; GO:0007417; GO:0007507; GO:0008347; GO:0009611; GO:0009986; GO:0019903; GO:0030169; GO:0030246; GO:0031012; GO:0031103	skeletal system development; ureteric bud development; extracellular matrix structural constituent; calcium ion binding; hyaluronic acid binding; extracellular region; proteinaceous extracellular matrix; extracellular space; cell adhesion; central nervous system development; heart development; glial cell migration; response to wounding; cell surface; protein phosphatase binding; low-density lipop…	BP; MF; CC	The process whose specific outcome is the progression of the skeleton over time, from its formation to the mature structure. The skeleton is the bony framework of the body in vertebrates (endoskeleton) or the hard outer envelope of insects (exoskeleton or dermoskeleton).; The process whose specific outcome is the progression of the ureteric bud over time, from its formation to the mature structur…
Pllp	2.91059	1.60461	-1.30598	-4.44017	7.75114	0.010436	0.169734	plasmolipin			GO:0001766; GO:0006811; GO:0008104; GO:0009611; GO:0016021; GO:0019911; GO:0042552; GO:0043218; GO:0045121	membrane raft polarization; ion transport; protein localization; response to wounding; integral component of membrane; structural constituent of myelin sheath; myelination; compact myelin; membrane raft	BP; CC; MF	The clustering and aggregation of membrane rafts at a single cellular pole during activation of particular cell types, such as lymphocytes.; The directed movement of charged atoms or small charged molecules into, out of or within a cell, or between cells, by means of some agent such as a transporter or pore.; Any process in which a protein is transported to, or maintained in, a specific location.…
Fabp5	2.0686	0.811085	-1.25751	4.54954	7.74479	0.0104609	0.169734	fatty acid binding protein 5	3320	PPAR signaling pathway	GO:0005504; GO:0005737; GO:0006006; GO:0006629; GO:0006656; GO:0009611; GO:0010829; GO:0042593	fatty acid binding; cytoplasm; glucose metabolic process; lipid metabolic process; phosphatidylcholine biosynthetic process; response to wounding; negative regulation of glucose transmembrane transport; glucose homeostasis	MF; CC; BP	Interacting selectively and non-covalently with fatty acids, aliphatic monocarboxylic acids liberated from naturally occurring fats and oils by hydrolysis.; All of the contents of a cell excluding the plasma membrane and nucleus, but including other subcellular structures.; The chemical reactions and pathways involving glucose, the aldohexose gluco-hexose. D-glucose is dextrorotatory and is somet…
Tnfaip6	3.88227	2.17896	-1.70331	-2.10498	7.70438	0.010621	0.170507	TNF alpha induced protein 6			GO:0003674; GO:0005041; GO:0005540; GO:0005615; GO:0005886; GO:0007155; GO:0030169; GO:0030335; GO:0030728; GO:0050728	molecular_function; low-density lipoprotein particle receptor activity; hyaluronic acid binding; extracellular space; plasma membrane; cell adhesion; low-density lipoprotein particle binding; positive regulation of cell migration; ovulation; negative regulation of inflammatory response	MF; CC; BP	The actions of a single gene product or complex at the molecular level consisting of a single biochemical activity or multiple causally linked biochemical activities. A given gene product may exhibit one or more molecular functions.; Combining with a low-density lipoprotein particle and delivering the low-density lipoprotein particle into the cell via endocytosis.; Interacting selectively and non…
Grhl1	2.95688	0.261757	-2.69513	-1.79456	7.69406	0.0106624	0.170507	grainyhead-like transcription factor 1			GO:0000978; GO:0001077; GO:0001228; GO:0002934; GO:0005634; GO:0005654; GO:0005794; GO:0005829; GO:0008544; GO:0031490; GO:0042803; GO:0043231; GO:0043565; GO:0044212; GO:0045616; GO:0045944; GO:0061436	RNA polymerase II proximal promoter sequence-specific DNA binding; transcriptional activator activity, RNA polymerase II proximal promoter sequence-specific DNA binding; transcriptional activator activity, RNA polymerase II transcription regulatory region sequence-specific DNA binding; desmosome organization; nucleus; nucleoplasm; Golgi apparatus; cytosol; epidermis development; chromatin DNA bin…	MF; BP; CC	Interacting selectively and non-covalently with a specific upstream regulatory DNA sequence (transcription factor recognition sequence or binding site) located in the proximal promoter of a gene transcribed by RNA polymerase II. The proximal promoter is in cis with and relatively close to the core promoter.; Interacting selectively and non-covalently with a sequence of DNA that is in cis with and…
Csf2rb	2.17099	0.14866	-2.02233	3.71487	7.67441	0.0107417	0.170987	colony stimulating factor 2 receptor beta common subunit	04060; 04210; 04630	Cytokine-cytokine receptor interaction; Apoptosis; Jak-STAT signaling pathway	GO:0003674; GO:0004896; GO:0005575; GO:0005886; GO:0016021; GO:0019221; GO:0032496	molecular_function; cytokine receptor activity; cellular_component; plasma membrane; integral component of membrane; cytokine-mediated signaling pathway; response to lipopolysaccharide	MF; CC; BP	The actions of a single gene product or complex at the molecular level consisting of a single biochemical activity or multiple causally linked biochemical activities. A given gene product may exhibit one or more molecular functions.; Combining with a cytokine and transmitting the signal from one side of the membrane to the other to initiate a change in cell activity.; The part of a cell, extracel…
A3galt2	2.20758	0.857207	-1.35037	0.197076	7.66654	0.0107737	0.171366	alpha 1,3-galactosyltransferase 2			GO:0001962; GO:0005794; GO:0005975; GO:0006688; GO:0016021; GO:0016757; GO:0030259; GO:0031982; GO:0032580; GO:0046872; GO:0047276	alpha-1,3-galactosyltransferase activity; Golgi apparatus; carbohydrate metabolic process; glycosphingolipid biosynthetic process; integral component of membrane; transferase activity, transferring glycosyl groups; lipid glycosylation; vesicle; Golgi cisterna membrane; metal ion binding; N-acetyllactosaminide 3-alpha-galactosyltransferase activity	MF; CC; BP	Catalysis of the transfer of a galactose residue from a donor molecule, such as GDP-galactose or UDP-galactose, to an oligosaccharide, forming an alpha-(1->3) linkage.; A compound membranous cytoplasmic organelle of eukaryotic cells, consisting of flattened, ribosome-free vesicles arranged in a more or less regular stack. The Golgi apparatus differs from the endoplasmic reticulum in often having …
Ctxn1	2.05148	1.15111	-0.900371	-1.35076	7.66232	0.0107908	0.171428	cortexin 1			GO:0007417; GO:0016021	central nervous system development; integral component of membrane	BP; CC	The process whose specific outcome is the progression of the central nervous system over time, from its formation to the mature structure. The central nervous system is the core nervous system that serves an integrating and coordinating function. In vertebrates it consists of the brain and spinal cord. In those invertebrates with a central nervous system it typically consists of a brain, cerebral…
Ano9	-1.81979	0.225102	2.04489	-1.63961	7.65958	0.010802	0.171428	anoctamin 9			GO:0005229; GO:0005622; GO:0005886; GO:0006821; GO:0016021; GO:0017128; GO:0034220; GO:0061589; GO:0061590; GO:0061591; GO:1902939	intracellular calcium activated chloride channel activity; intracellular; plasma membrane; chloride transport; integral component of membrane; phospholipid scramblase activity; ion transmembrane transport; calcium activated phosphatidylserine scrambling; calcium activated phosphatidylcholine scrambling; calcium activated galactosylceramide scrambling; negative regulation of intracellular calcium …	MF; CC; BP	Enables the transmembrane transfer of chloride by a channel that opens in response to stimulus by a calcium ion or ions. Transport by a channel involves catalysis of facilitated diffusion of a solute (by an energy-independent process) involving passage through a transmembrane aqueous pore or channel, without evidence for a carrier-mediated mechanism.; The living contents of a cell; the matter con…
Rnf225	3.01722	2.38073	-0.636482	-4.71177	7.62049	0.010963	0.173198	ring finger protein 225			GO:0016021	integral component of membrane	CC	The component of a membrane consisting of the gene products and protein complexes having at least some part of their peptide sequence embedded in the hydrophobic region of the membrane.
Slc13a5	2.32219	0.640798	-1.68139	3.30784	7.58434	0.0111146	0.17441	solute carrier family 13 member 5			GO:0005215; GO:0005343; GO:0005886; GO:0005887; GO:0006814; GO:0006842; GO:0015137; GO:0015141; GO:0015142; GO:0015744; GO:0015746; GO:0016021; GO:0016323; GO:0017153; GO:0035674; GO:0071422; GO:0098656	transporter activity; organic acid:sodium symporter activity; plasma membrane; integral component of plasma membrane; sodium ion transport; tricarboxylic acid transport; citrate transmembrane transporter activity; succinate transmembrane transporter activity; tricarboxylic acid transmembrane transporter activity; succinate transport; citrate transport; integral component of membrane; basolateral …	MF; CC; BP	Enables the directed movement of substances (such as macromolecules, small molecules, ions) into, out of or within a cell, or between cells.; Enables the transfer of a solute or solutes from one side of a membrane to the other according to the reaction: organic acid(out) + Na+(out) = organic acid(in) + Na+(in).; The membrane surrounding a cell that separates the cell from its external environment…
Clcf1	2.01026	1.17916	-0.831093	1.16453	7.49185	0.0115139	0.178022	cardiotrophin-like cytokine factor 1	04060; 04630	Cytokine-cytokine receptor interaction; Jak-STAT signaling pathway	GO:0002639; GO:0005102; GO:0005125; GO:0005127; GO:0005576; GO:0005622; GO:0007166; GO:0007259; GO:0008284; GO:0010469; GO:0030183; GO:0030890; GO:0042531; GO:0043524; GO:0046982; GO:0048295; GO:0048711; GO:0097058; GO:0097059	positive regulation of immunoglobulin production; signaling receptor binding; cytokine activity; ciliary neurotrophic factor receptor binding; extracellular region; intracellular; cell surface receptor signaling pathway; JAK-STAT cascade; positive regulation of cell proliferation; regulation of signaling receptor activity; B cell differentiation; positive regulation of B cell proliferation; posit…	BP; MF; CC	Any process that activates or increases the frequency, rate, or extent of immunoglobulin production.; Interacting selectively and non-covalently with one or more specific sites on a receptor molecule, a macromolecule that undergoes combination with a hormone, neurotransmitter, drug or intracellular messenger to initiate a change in cell function.; Functions to control the survival, growth, differ…
Mir290	-2.03327	-0.424209	1.60906	0.74846	7.45789	0.0116649	0.179098	microRNA 290			GO:1904442	negative regulation of thyroid gland epithelial cell proliferation	BP	Any process that stops, prevents or reduces the frequency, rate or extent of thyroid gland epithelial cell proliferation.
Mir293	-2.50392	-1.67755	0.826369	-0.697504	7.4544	0.0116806	0.179098	microRNA 293
Itm2a	1.0535	2.27409	1.22059	-0.976737	7.44754	0.0117114	0.179098	integral membrane protein 2A			GO:0001540; GO:0002317; GO:0002377; GO:0005794; GO:0005886; GO:0007399; GO:0016021; GO:0042985; GO:0070062	amyloid-beta binding; plasma cell differentiation; immunoglobulin production; Golgi apparatus; plasma membrane; nervous system development; integral component of membrane; negative regulation of amyloid precursor protein biosynthetic process; extracellular exosome	MF; BP; CC	Interacting selectively and non-covalently with amyloid-beta peptide/protein and/or its precursor.; The process in which a B cell acquires the specialized features of a plasma cell. A plasma cell is a lymphocyte which develops from a B cell and produces high amounts of antibody.; The appearance of immunoglobulin due to biosynthesis or secretion following a cellular stimulus, resulting in an incre…
LOC108349745	-0.208187	2.04396	2.25215	-5.71374	7.39475	0.0119521	0.180668	spindle assembly abnormal protein 6 homolog
Nov	1.93579	2.00328	0.0674846	-0.301559	7.38279	0.0120075	0.180983	nephroblastoma overexpressed			GO:0001525; GO:0002062; GO:0005112; GO:0005178; GO:0005520; GO:0005576; GO:0005578; GO:0005615; GO:0005737; GO:0005921; GO:0007155; GO:0007165; GO:0007267; GO:0008083; GO:0008201; GO:0010468; GO:0010469; GO:0010761; GO:0010832; GO:0014909; GO:0030308; GO:0030424; GO:0030425; GO:0031012; GO:0033627; GO:0035767; GO:0043025; GO:0043231; GO:0044342; GO:0045747; GO:0046676; GO:0048659; GO:0050728; GO:…	angiogenesis; chondrocyte differentiation; Notch binding; integrin binding; insulin-like growth factor binding; extracellular region; proteinaceous extracellular matrix; extracellular space; cytoplasm; gap junction; cell adhesion; signal transduction; cell-cell signaling; growth factor activity; heparin binding; regulation of gene expression; regulation of signaling receptor activity; fibroblast …	BP; MF; CC	Blood vessel formation when new vessels emerge from the proliferation of pre-existing blood vessels.; The process in which a chondroblast acquires specialized structural and/or functional features of a chondrocyte. A chondrocyte is a polymorphic cell that forms cartilage.; Interacting selectively and non-covalently with the Notch (N) protein, a surface receptor.; Interacting selectively and non-c…
Lingo4	2.48623	-0.171181	-2.65741	-1.12351	7.37054	0.0120645	0.181322	leucine rich repeat and Ig domain containing 4			GO:0005578; GO:0005615; GO:0007409; GO:0016021; GO:0051965	proteinaceous extracellular matrix; extracellular space; axonogenesis; integral component of membrane; positive regulation of synapse assembly	CC; BP	A layer consisting mainly of proteins (especially collagen) and glycosaminoglycans (mostly as proteoglycans) that forms a sheet underlying or overlying cells such as endothelial and epithelial cells. The proteins are secreted by cells in the vicinity. An example of this component is found in Mus musculus.; That part of a multicellular organism outside the cells proper, usually taken to be outside…
Nrg4	2.47204	1.33613	-1.13591	0.611246	7.35212	0.0121509	0.181619	neuregulin 4	4012	ErbB signaling pathway	GO:0003674; GO:0005102; GO:0005615; GO:0005622; GO:0008150; GO:0016021; GO:0035556; GO:0048513	molecular_function; signaling receptor binding; extracellular space; intracellular; biological_process; integral component of membrane; intracellular signal transduction; animal organ development	MF; CC; BP	The actions of a single gene product or complex at the molecular level consisting of a single biochemical activity or multiple causally linked biochemical activities. A given gene product may exhibit one or more molecular functions.; Interacting selectively and non-covalently with one or more specific sites on a receptor molecule, a macromolecule that undergoes combination with a hormone, neurotr…
Hcn3	3.08773	0.758617	-2.32912	2.25399	7.33075	0.0122521	0.182184	hyperpolarization-activated cyclic nucleotide-gated potassium channel 3			GO:0005248; GO:0005249; GO:0005886; GO:0005887; GO:0030424; GO:0030425; GO:0030552; GO:0034765; GO:0035725; GO:0042391; GO:0043025; GO:0044316; GO:0045202; GO:0071805; GO:0072718; GO:1903351	voltage-gated sodium channel activity; voltage-gated potassium channel activity; plasma membrane; integral component of plasma membrane; axon; dendrite; cAMP binding; regulation of ion transmembrane transport; sodium ion transmembrane transport; regulation of membrane potential; neuronal cell body; cone cell pedicle; synapse; potassium ion transmembrane transport; response to cisplatin; cellular …	MF; CC; BP	Enables the transmembrane transfer of a sodium ion by a voltage-gated channel. A voltage-gated channel is a channel whose open state is dependent on the voltage across the membrane in which it is embedded.; Enables the transmembrane transfer of a potassium ion by a voltage-gated channel. A voltage-gated channel is a channel whose open state is dependent on the voltage across the membrane in which…
LOC108348050	4.3843	1.02733	-3.35698	-3.84928	7.32221	0.0122928	0.182532	ubiquitin carboxyl-terminal hydrolase 25-like
Atp2b2	-3.11725	-1.45212	1.66513	3.23508	7.27578	0.012517	0.1842	ATPase plasma membrane Ca2+ transporting 2	04020; 04970; 04972	Calcium signaling pathway; Salivary secretion; Pancreatic secretion	GO:0000902; GO:0003407; GO:0005388; GO:0005509; GO:0005516; GO:0005524; GO:0005737; GO:0005783; GO:0005886; GO:0005887; GO:0005929; GO:0006816; GO:0006874; GO:0006996; GO:0007420; GO:0007595; GO:0007605; GO:0007626; GO:0008022; GO:0008361; GO:0016021; GO:0016324; GO:0019829; GO:0021549; GO:0021692; GO:0021702; GO:0021707; GO:0030054; GO:0030165; GO:0030182; GO:0030425; GO:0030899; GO:0032809; GO:…	cell morphogenesis; neural retina development; calcium-transporting ATPase activity; calcium ion binding; calmodulin binding; ATP binding; cytoplasm; endoplasmic reticulum; plasma membrane; integral component of plasma membrane; cilium; calcium ion transport; cellular calcium ion homeostasis; organelle organization; brain development; lactation; sensory perception of sound; locomotory behavior; p…	BP; MF; CC	The developmental process in which the size or shape of a cell is generated and organized.; The progression of the neural retina over time from its initial formation to the mature structure. The neural retina is the part of the retina that contains neurons and photoreceptor cells.; Enables the transfer of a solute or solutes from one side of a membrane to the other according to the reaction: ATP …
Oas1a	-2.4318	0.352678	2.78448	3.29452	7.23901	0.0126981	0.184905	2'-5' oligoadenylate synthetase 1A	5160	Hepatitis C	GO:0001730; GO:0003725; GO:0005524; GO:0005634; GO:0005654; GO:0005737; GO:0005739; GO:0005783; GO:0005829; GO:0006006; GO:0006164; GO:0006955; GO:0009615; GO:0016020; GO:0016779; GO:0035457; GO:0042593; GO:0045071; GO:0045087; GO:0051259; GO:0051607; GO:0060700	2'-5'-oligoadenylate synthetase activity; double-stranded RNA binding; ATP binding; nucleus; nucleoplasm; cytoplasm; mitochondrion; endoplasmic reticulum; cytosol; glucose metabolic process; purine nucleotide biosynthetic process; immune response; response to virus; membrane; nucleotidyltransferase activity; cellular response to interferon-alpha; glucose homeostasis; negative regulation of viral …	MF; CC; BP	Catalysis of the reaction: ATP = pppA(2'p5'A)n oligomers. This reaction requires the binding of double-stranded RNA.; Interacting selectively and non-covalently with double-stranded RNA.; Interacting selectively and non-covalently with ATP, adenosine 5'-triphosphate, a universally important coenzyme and enzyme regulator.; A membrane-bounded organelle of eukaryotic cells in which chromosomes are h…
Cxcl1	4.19037	1.93865	-2.25172	3.40515	7.2308	0.012739	0.185118	C-X-C motif chemokine ligand 1	04062; 04621	Chemokine signaling pathway; NOD-like receptor signaling pathway	GO:0001975; GO:0002526; GO:0002690; GO:0005615; GO:0005623; GO:0006952; GO:0006954; GO:0006955; GO:0007186; GO:0007204; GO:0008009; GO:0008083; GO:0009408; GO:0010332; GO:0010469; GO:0010765; GO:0030593; GO:0032355; GO:0032496; GO:0032930; GO:0042127; GO:0043268; GO:0045236; GO:0051384; GO:0060326; GO:0070098; GO:0070965; GO:0090023; GO:1902035	response to amphetamine; acute inflammatory response; positive regulation of leukocyte chemotaxis; extracellular space; cell; defense response; inflammatory response; immune response; G-protein coupled receptor signaling pathway; positive regulation of cytosolic calcium ion concentration; chemokine activity; growth factor activity; response to heat; response to gamma radiation; regulation of sign…	BP; CC; MF	Any process that results in a change in state or activity of a cell or an organism (in terms of movement, secretion, enzyme production, gene expression, etc.) as a result of an amphetamine stimulus. Amphetamines consist of a group of compounds related to alpha-methylphenethylamine.; Inflammation which comprises a rapid, short-lived, relatively uniform response to acute injury or antigenic challen…
Col17a1	-1.07231	1.20692	2.27923	-3.55874	7.22647	0.0127606	0.185157	collagen type XVII alpha 1 chain	4974	Protein digestion and absorption	GO:0003674; GO:0005575; GO:0005581; GO:0008150; GO:0016021; GO:0030056; GO:0031581	molecular_function; cellular_component; collagen trimer; biological_process; integral component of membrane; hemidesmosome; hemidesmosome assembly	MF; CC; BP	The actions of a single gene product or complex at the molecular level consisting of a single biochemical activity or multiple causally linked biochemical activities. A given gene product may exhibit one or more molecular functions.; The part of a cell, extracellular environment or virus in which a gene product is located. A gene product may be located in one or more parts of a cell and its locat…
Pate4	1.58349	-1.04602	-2.6295	-5.37276	7.21386	0.0128239	0.185804	prostate and testis expressed 4			GO:0001669; GO:0005615; GO:0009611; GO:0030548; GO:0050804; GO:0099601	acrosomal vesicle; extracellular space; response to wounding; acetylcholine receptor regulator activity; modulation of chemical synaptic transmission; regulation of neurotransmitter receptor activity	CC; BP; MF	A structure in the head of a spermatozoon that contains acid hydrolases, and is concerned with the breakdown of the outer membrane of the ovum during fertilization. It lies just beneath the plasma membrane and is derived from the lysosome.; That part of a multicellular organism outside the cells proper, usually taken to be outside the plasma membranes, and occupied by fluid.; Any process that res…
Kif26b	2.3139	-0.7531	-3.067	0.864918	7.20263	0.0128805	0.186124	kinesin family member 26B			GO:0003777; GO:0005524; GO:0005871; GO:0005874; GO:0007018; GO:0008017; GO:0016887; GO:0022409; GO:0030010; GO:0072092	microtubule motor activity; ATP binding; kinesin complex; microtubule; microtubule-based movement; microtubule binding; ATPase activity; positive regulation of cell-cell adhesion; establishment of cell polarity; ureteric bud invasion	MF; CC; BP	Catalysis of movement along a microtubule, coupled to the hydrolysis of a nucleoside triphosphate (usually ATP).; Interacting selectively and non-covalently with ATP, adenosine 5'-triphosphate, a universally important coenzyme and enzyme regulator.; Any complex that includes a dimer of molecules from the kinesin superfamily, a group of related proteins that contain an extended region of predicted…
Nmb	-0.0634362	2.74281	2.80625	-4.62836	7.1945	0.0129217	0.186335	neuromedin B			GO:0007204; GO:0007218; GO:0008284; GO:0031710; GO:0042593; GO:0043005; GO:0046887; GO:0046888; GO:0050482	positive regulation of cytosolic calcium ion concentration; neuropeptide signaling pathway; positive regulation of cell proliferation; neuromedin B receptor binding; glucose homeostasis; neuron projection; positive regulation of hormone secretion; negative regulation of hormone secretion; arachidonic acid secretion	BP; MF; CC	Any process that increases the concentration of calcium ions in the cytosol.; The series of molecular signals generated as a consequence of a peptide neurotransmitter binding to a cell surface receptor.; Any process that activates or increases the rate or extent of cell proliferation.; Interacting selectively and non-covalently with a neuromedin B receptor.; Any process involved in the maintenanc…
Timp1	1.85962	2.04126	0.181638	2.97193	7.18426	0.0129737	0.186829	TIMP metallopeptidase inhibitor 1			GO:0001775; GO:0002020; GO:0005125; GO:0005515; GO:0005578; GO:0005604; GO:0005615; GO:0006694; GO:0007568; GO:0008083; GO:0008191; GO:0008270; GO:0008284; GO:0009725; GO:0010033; GO:0010469; GO:0010951; GO:0031012; GO:0034097; GO:0042060; GO:0043066; GO:0043086; GO:0043434; GO:0051045; GO:0051216; GO:1901164; GO:1905049; GO:2001044	cell activation; protease binding; cytokine activity; protein binding; proteinaceous extracellular matrix; basement membrane; extracellular space; steroid biosynthetic process; aging; growth factor activity; metalloendopeptidase inhibitor activity; zinc ion binding; positive regulation of cell proliferation; response to hormone; response to organic substance; regulation of signaling receptor acti…	BP; MF; CC	A change in the morphology or behavior of a cell resulting from exposure to an activating factor such as a cellular or soluble ligand.; Interacting selectively and non-covalently with any protease or peptidase.; Functions to control the survival, growth, differentiation and effector function of tissues and cells.; Interacting selectively and non-covalently with any protein or protein complex (a c…
Ctcfl	-2.84991	0.492701	3.34261	-3.82724	7.17943	0.0129984	0.187056	CCCTC-binding factor like			GO:0000978; GO:0001077; GO:0003677; GO:0005634; GO:0005737; GO:0006349; GO:0006366; GO:0010628; GO:0016571; GO:0042393; GO:0043046; GO:0043565; GO:0044212; GO:0045893; GO:0045944; GO:0051569	RNA polymerase II proximal promoter sequence-specific DNA binding; transcriptional activator activity, RNA polymerase II proximal promoter sequence-specific DNA binding; DNA binding; nucleus; cytoplasm; regulation of gene expression by genetic imprinting; transcription by RNA polymerase II; positive regulation of gene expression; histone methylation; histone binding; DNA methylation involved in g…	MF; CC; BP	Interacting selectively and non-covalently with a specific upstream regulatory DNA sequence (transcription factor recognition sequence or binding site) located in the proximal promoter of a gene transcribed by RNA polymerase II. The proximal promoter is in cis with and relatively close to the core promoter.; Interacting selectively and non-covalently with a sequence of DNA that is in cis with and…
Mt1	2.60497	2.0136	-0.591365	7.23971	7.16765	0.0130588	0.187668	metallothionein 1			GO:0003674; GO:0005507; GO:0005575; GO:0005634; GO:0005737; GO:0005764; GO:0005829; GO:0006875; GO:0006882; GO:0007263; GO:0008270; GO:0010043; GO:0010273; GO:0043524; GO:0045926; GO:0046686; GO:0046872; GO:0048471; GO:0050794; GO:0071247; GO:0071276; GO:0071280; GO:0071294	molecular_function; copper ion binding; cellular_component; nucleus; cytoplasm; lysosome; cytosol; cellular metal ion homeostasis; cellular zinc ion homeostasis; nitric oxide mediated signal transduction; zinc ion binding; response to zinc ion; detoxification of copper ion; negative regulation of neuron apoptotic process; negative regulation of growth; response to cadmium ion; metal ion binding; …	MF; CC; BP	The actions of a single gene product or complex at the molecular level consisting of a single biochemical activity or multiple causally linked biochemical activities. A given gene product may exhibit one or more molecular functions.; Interacting selectively and non-covalently with copper (Cu) ions.; The part of a cell, extracellular environment or virus in which a gene product is located. A gene …
Myl3	-2.11034	-1.97303	0.137316	-5.79083	7.1267	0.0132714	0.18904	myosin light chain 3	04260; 05410; 05414	Cardiac muscle contraction; Hypertrophic cardiomyopathy (HCM); Dilated cardiomyopathy	GO:0002026; GO:0003774; GO:0003785; GO:0005509; GO:0006936; GO:0006942; GO:0007519; GO:0016459; GO:0031672; GO:0031674; GO:0055010; GO:0060048	regulation of the force of heart contraction; motor activity; actin monomer binding; calcium ion binding; muscle contraction; regulation of striated muscle contraction; skeletal muscle tissue development; myosin complex; A band; I band; ventricular cardiac muscle tissue morphogenesis; cardiac muscle contraction	BP; MF; CC	Any process that modulates the extent of heart contraction, changing the force with which blood is propelled.; Catalysis of the generation of force resulting either in movement along a microfilament or microtubule, or in torque resulting in membrane scission, coupled to the hydrolysis of a nucleoside triphosphate.; Interacting selectively and non-covalently with monomeric actin, also known as G-a…
Rnd1	2.52543	0.729703	-1.79573	2.41069	7.11604	0.0133274	0.189325	Rho family GTPase 1	4360	Axon guidance	GO:0000910; GO:0003924; GO:0004871; GO:0005102; GO:0005525; GO:0005737; GO:0005886; GO:0005912; GO:0005938; GO:0007015; GO:0007162; GO:0007163; GO:0007264; GO:0007266; GO:0008360; GO:0015629; GO:0016322; GO:0016477; GO:0019901; GO:0030334; GO:0030950; GO:0031410; GO:0032153; GO:0032956; GO:0043231; GO:0051017	cytokinesis; GTPase activity; signal transducer activity; signaling receptor binding; GTP binding; cytoplasm; plasma membrane; adherens junction; cell cortex; actin filament organization; negative regulation of cell adhesion; establishment or maintenance of cell polarity; small GTPase mediated signal transduction; Rho protein signal transduction; regulation of cell shape; actin cytoskeleton; neur…	BP; MF; CC	The division of the cytoplasm and the plasma membrane of a cell and its partitioning into two daughter cells.; Catalysis of the reaction: GTP + H2O = GDP + phosphate.; Conveys a signal across a cell to trigger a change in cell function or state. A signal is a physical entity or change in state that is used to transfer information in order to trigger a response.; Interacting selectively and non-co…
Clec5a	3.90085	-0.307835	-4.20869	-4.28188	7.08372	0.013499	0.190553	C-type lectin domain containing 5A			GO:0001618; GO:0002076; GO:0005829; GO:0005886; GO:0009986; GO:0016021; GO:0030099; GO:0030246; GO:0033033; GO:0043066; GO:0045087; GO:0046718; GO:0050715	virus receptor activity; osteoblast development; cytosol; plasma membrane; cell surface; integral component of membrane; myeloid cell differentiation; carbohydrate binding; negative regulation of myeloid cell apoptotic process; negative regulation of apoptotic process; innate immune response; viral entry into host cell; positive regulation of cytokine secretion	MF; BP; CC	Combining with a virus component and mediating entry of the virus into the cell.; The process whose specific outcome is the progression of an osteoblast over time, from its formation to the mature structure. Osteoblast development does not include the steps involved in committing a cranial neural crest cell or an osteoprogenitor cell to an osteoblast fate. An osteoblast is a cell that gives rise …
Rnf151	1.91325	2.2425	0.329252	-1.52895	7.08132	0.0135119	0.190553	ring finger protein 151			GO:0005634; GO:0008270	nucleus; zinc ion binding	CC; MF	A membrane-bounded organelle of eukaryotic cells in which chromosomes are housed and replicated. In most cells, the nucleus contains all of the cell's chromosomes except the organellar chromosomes, and is the site of RNA synthesis and processing. In some species, or in specialized cell types, RNA metabolism or DNA replication may be absent.; Interacting selectively and non-covalently with zinc (Z…
Trem1	3.35368	1.53828	-1.8154	-0.597328	7.07422	0.01355	0.190553	triggering receptor expressed on myeloid cells 1			GO:0002374; GO:0016021; GO:0016477; GO:0030593; GO:0042107; GO:0050755; GO:0070945; GO:0072672; GO:0097110	cytokine secretion involved in immune response; integral component of membrane; cell migration; neutrophil chemotaxis; cytokine metabolic process; chemokine metabolic process; neutrophil mediated killing of gram-negative bacterium; neutrophil extravasation; scaffold protein binding	BP; CC; MF	The regulated release of cytokines from a cell that contributes to an immune response.; The component of a membrane consisting of the gene products and protein complexes having at least some part of their peptide sequence embedded in the hydrophobic region of the membrane.; The controlled self-propelled movement of a cell from one site to a destination guided by molecular cues. Cell migration is …
LOC103689983	2.35871	1.01844	-1.34027	-0.817452	7.06538	0.0135977	0.190624	hypoxanthine-guanine phosphoribosyltransferase			GO:0000166; GO:0006178; GO:0032264; GO:0043103; GO:0046038; GO:0046040; GO:0052657	nucleotide binding; guanine salvage; IMP salvage; hypoxanthine salvage; GMP catabolic process; IMP metabolic process; guanine phosphoribosyltransferase activity	MF; BP	Interacting selectively and non-covalently with a nucleotide, any compound consisting of a nucleoside that is esterified with (ortho)phosphate or an oligophosphate at any hydroxyl group on the ribose or deoxyribose.; Any process that generates guanine, 2-amino-6-hydroxypurine, from derivatives of it without de novo synthesis.; Any process which produces inosine monophosphate from derivatives of i…
Fam57b	-2.31549	-1.14913	1.16636	-4.81422	7.06181	0.0136169	0.190624	family with sequence similarity 57, member B			GO:0005783; GO:0005794; GO:0016021; GO:0045599; GO:0046513; GO:0050291	endoplasmic reticulum; Golgi apparatus; integral component of membrane; negative regulation of fat cell differentiation; ceramide biosynthetic process; sphingosine N-acyltransferase activity	CC; BP; MF	The irregular network of unit membranes, visible only by electron microscopy, that occurs in the cytoplasm of many eukaryotic cells. The membranes form a complex meshwork of tubular channels, which are often expanded into slitlike cavities called cisternae. The ER takes two forms, rough (or granular), with ribosomes adhering to the outer surface, and smooth (with no ribosomes attached).; A compou…
Prr15l	-2.52975	0.484676	3.01443	-3.01002	7.0051	0.0139279	0.19315	proline rich 15-like
Rnase2	3.40597	-0.864491	-4.27046	-4.99084	6.98296	0.0140517	0.193905	ribonuclease A family member 2			GO:0003676; GO:0004519; GO:0004540; GO:0006935; GO:0051607; GO:0090501; GO:1903955	nucleic acid binding; endonuclease activity; ribonuclease activity; chemotaxis; defense response to virus; RNA phosphodiester bond hydrolysis; positive regulation of protein targeting to mitochondrion	MF; BP	Interacting selectively and non-covalently with any nucleic acid.; Catalysis of the hydrolysis of ester linkages within nucleic acids by creating internal breaks.; Catalysis of the hydrolysis of phosphodiester bonds in chains of RNA.; The directed movement of a motile cell or organism, or the directed growth of a cell guided by a specific chemical concentration gradient. Movement may be towards a…
Spic	2.07137	2.24796	0.176585	-1.26947	6.88494	0.0146158	0.198961	Spi-C transcription factor			GO:0000978; GO:0000981; GO:0001077; GO:0001824; GO:0005634; GO:0006357; GO:0006366; GO:0030154; GO:0045944	RNA polymerase II proximal promoter sequence-specific DNA binding; RNA polymerase II transcription factor activity, sequence-specific DNA binding; transcriptional activator activity, RNA polymerase II proximal promoter sequence-specific DNA binding; blastocyst development; nucleus; regulation of transcription by RNA polymerase II; transcription by RNA polymerase II; cell differentiation; positive…	MF; BP; CC	Interacting selectively and non-covalently with a specific upstream regulatory DNA sequence (transcription factor recognition sequence or binding site) located in the proximal promoter of a gene transcribed by RNA polymerase II. The proximal promoter is in cis with and relatively close to the core promoter.; Interacting selectively and non-covalently with a specific DNA sequence in order to modul…
Ccl22	3.16781	1.10663	-2.06117	-2.02859	6.88028	0.0146433	0.198961	C-C motif chemokine ligand 22	04060; 04062	Cytokine-cytokine receptor interaction; Chemokine signaling pathway	GO:0002548; GO:0003674; GO:0005575; GO:0005615; GO:0006954; GO:0007186; GO:0008009; GO:0008150; GO:0010469; GO:0030593; GO:0043547; GO:0048020; GO:0048247; GO:0070098; GO:0070374; GO:0071346; GO:0071347; GO:0071356	monocyte chemotaxis; molecular_function; cellular_component; extracellular space; inflammatory response; G-protein coupled receptor signaling pathway; chemokine activity; biological_process; regulation of signaling receptor activity; neutrophil chemotaxis; positive regulation of GTPase activity; CCR chemokine receptor binding; lymphocyte chemotaxis; chemokine-mediated signaling pathway; positive …	BP; MF; CC	The movement of a monocyte in response to an external stimulus.; The actions of a single gene product or complex at the molecular level consisting of a single biochemical activity or multiple causally linked biochemical activities. A given gene product may exhibit one or more molecular functions.; The part of a cell, extracellular environment or virus in which a gene product is located. A gene pr…
Olr292	-0.464228	-2.15755	-1.69332	-5.22458	6.8763	0.0146668	0.198961	olfactory receptor 292	4740	Olfactory transduction	GO:0002365; GO:0004888; GO:0004930; GO:0004984; GO:0005044; GO:0005886; GO:0006898; GO:0007186; GO:0009897; GO:0016021; GO:0032620; GO:0050907; GO:0050911	gamma-delta T cell lineage commitment; transmembrane signaling receptor activity; G-protein coupled receptor activity; olfactory receptor activity; scavenger receptor activity; plasma membrane; receptor-mediated endocytosis; G-protein coupled receptor signaling pathway; external side of plasma membrane; integral component of membrane; interleukin-17 production; detection of chemical stimulus invo…	BP; MF; CC	The process in which a pro-T cell becomes committed to becoming a gamma-delta T cell.; Combining with an extracellular or intracellular signal and transmitting the signal from one side of the membrane to the other to initiate a change in cell activity or state as part of signal transduction.; Combining with an extracellular signal and transmitting the signal across the membrane by activating an a…
Chst4	-1.67406	2.82415	4.49821	-3.21961	6.86737	0.0147198	0.199135	carbohydrate sulfotransferase 4	533	Glycosaminoglycan biosynthesis - keratan sulfate	GO:0000139; GO:0001517; GO:0005802; GO:0005975; GO:0006044; GO:0006477; GO:0006790; GO:0016021; GO:0018146; GO:0050901	Golgi membrane; N-acetylglucosamine 6-O-sulfotransferase activity; trans-Golgi network; carbohydrate metabolic process; N-acetylglucosamine metabolic process; protein sulfation; sulfur compound metabolic process; integral component of membrane; keratan sulfate biosynthetic process; leukocyte tethering or rolling	CC; MF; BP	The lipid bilayer surrounding any of the compartments of the Golgi apparatus.; Catalysis of the reaction: 3'-phosphoadenosine 5'-phosphosulfate + N-acetyl-D-glucosamine = adenosine 3',5'-bisphosphate + N-acetyl-D-glucosamine 6-sulfate.; The network of interconnected tubular and cisternal structures located within the Golgi apparatus on the side distal to the endoplasmic reticulum, from which secr…
Gpr37l1	-0.788585	-2.23621	-1.44763	-5.26271	6.84703	0.0148413	0.200006	G protein-coupled receptor 37-like 1			GO:0005886; GO:0007193; GO:0008528; GO:0016021; GO:0021940; GO:0036505; GO:0042277; GO:0043235; GO:0043410; GO:0045665; GO:0045879; GO:0048712; GO:1903206	plasma membrane; adenylate cyclase-inhibiting G-protein coupled receptor signaling pathway; G-protein coupled peptide receptor activity; integral component of membrane; positive regulation of cerebellar granule cell precursor proliferation; prosaposin receptor activity; peptide binding; receptor complex; positive regulation of MAPK cascade; negative regulation of neuron differentiation; negative …	CC; BP; MF	The membrane surrounding a cell that separates the cell from its external environment. It consists of a phospholipid bilayer and associated proteins.; The series of molecular signals generated as a consequence of a G-protein coupled receptor binding to its physiological ligand, where the pathway proceeds through inhibition of adenylyl cyclase activity and a subsequent decrease in the concentratio…
Mapk13	0.611342	2.05784	1.4465	-1.93357	6.81133	0.0150577	0.201313	mitogen activated protein kinase 13	04010; 04370; 04380; 04620; 04621; 04622; 04660; 04664; 04670; 04722; 04912; 04914; 05014; 05140; 05142; 05145; 05160	MAPK signaling pathway; VEGF signaling pathway; Osteoclast differentiation; Toll-like receptor signaling pathway; NOD-like receptor signaling pathway; RIG-I-like receptor signaling pathway; T cell receptor signaling pathway; Fc epsilon RI signaling pathway; Leukocyte transendothelial migration; Neurotrophin signaling pathway; GnRH signaling pathway; Progesterone-mediated oocyte maturation; Amyotr…	GO:0004674; GO:0004707; GO:0005524; GO:0005622; GO:0005634; GO:0005737; GO:0006351; GO:0006355; GO:0006468; GO:0006970; GO:0010468; GO:0018105; GO:0032755; GO:0034644; GO:0035556; GO:0051403; GO:0070301; GO:0071310; GO:0071347; GO:0072709; GO:0072740; GO:1903936	protein serine/threonine kinase activity; MAP kinase activity; ATP binding; intracellular; nucleus; cytoplasm; transcription, DNA-templated; regulation of transcription, DNA-templated; protein phosphorylation; response to osmotic stress; regulation of gene expression; peptidyl-serine phosphorylation; positive regulation of interleukin-6 production; cellular response to UV; intracellular signal tr…	MF; CC; BP	Catalysis of the reactions: ATP + protein serine = ADP + protein serine phosphate, and ATP + protein threonine = ADP + protein threonine phosphate.; Catalysis of the reaction: protein + ATP = protein phosphate + ADP. This reaction is the phosphorylation of proteins. Mitogen-activated protein kinase; a family of protein kinases that perform a crucial step in relaying signals from the plasma membra…
Kcnh2	-2.00313	0.0825012	2.08563	-3.53634	6.79856	0.0151359	0.201313	potassium voltage-gated channel subfamily H member 2			GO:0000155; GO:0000160; GO:0005216; GO:0005242; GO:0005249; GO:0005251; GO:0005267; GO:0005515; GO:0005635; GO:0005737; GO:0005886; GO:0005887; GO:0006813; GO:0007420; GO:0008076; GO:0009986; GO:0016021; GO:0021510; GO:0023014; GO:0031625; GO:0034765; GO:0035690; GO:0042391; GO:0042802; GO:0042803; GO:0048471; GO:0051291; GO:0055075; GO:0055131; GO:0060048; GO:0060306; GO:0060307; GO:0071435; GO:…	phosphorelay sensor kinase activity; phosphorelay signal transduction system; ion channel activity; inward rectifier potassium channel activity; voltage-gated potassium channel activity; delayed rectifier potassium channel activity; potassium channel activity; protein binding; nuclear envelope; cytoplasm; plasma membrane; integral component of plasma membrane; potassium ion transport; brain devel…	MF; BP; CC	Catalysis of the phosphorylation of a histidine residue in response to detection of an extracellular signal such as a chemical ligand or change in environment, to initiate a change in cell state or activity. The two-component sensor is a histidine kinase that autophosphorylates a histidine residue in its active site. The phosphate is then transferred to an aspartate residue in a downstream respon…
Mcoln2	2.24869	1.28154	-0.967149	-1.37159	6.7944	0.0151616	0.201313	mucolipin 2			GO:0005765; GO:0005886; GO:0016020; GO:0016021; GO:0032722; GO:0035926; GO:0051259; GO:0055037; GO:0071639; GO:0071642; GO:0071651; GO:0072345; GO:1905517; GO:1990266; GO:2000343	lysosomal membrane; plasma membrane; membrane; integral component of membrane; positive regulation of chemokine production; chemokine (C-C motif) ligand 2 secretion; protein complex oligomerization; recycling endosome; positive regulation of monocyte chemotactic protein-1 production; positive regulation of macrophage inflammatory protein 1 alpha production; positive regulation of chemokine (C-C m…	CC; BP; MF	The lipid bilayer surrounding the lysosome and separating its contents from the cell cytoplasm.; The membrane surrounding a cell that separates the cell from its external environment. It consists of a phospholipid bilayer and associated proteins.; A lipid bilayer along with all the proteins and protein complexes embedded in it an attached to it.; The component of a membrane consisting of the gene…
Iglon5	0.708691	2.49105	1.78236	-4.50764	6.78385	0.0152268	0.201577	IgLON family member 5
LOC680520	-3.96327	-3.26543	0.697843	-3.98374	6.78166	0.0152403	0.201629	similar to CG4349-PA			GO:0005506; GO:0005737; GO:0006826; GO:0006880; GO:0008199	iron ion binding; cytoplasm; iron ion transport; intracellular sequestering of iron ion; ferric iron binding	MF; CC; BP	Interacting selectively and non-covalently with iron (Fe) ions.; All of the contents of a cell excluding the plasma membrane and nucleus, but including other subcellular structures.; The directed movement of iron (Fe) ions into, out of or within a cell, or between cells, by means of some agent such as a transporter or pore.; The process of binding or confining iron ions in an intracellular area s…
Ankrd2	1.73751	-0.469045	-2.20656	-5.30339	6.76594	0.0153382	0.201632	ankyrin repeat domain 2			GO:0000122; GO:0000791; GO:0001817; GO:0003682; GO:0003712; GO:0005634; GO:0005737; GO:0005829; GO:0006357; GO:0010832; GO:0016605; GO:0030016; GO:0030017; GO:0031432; GO:0031674; GO:0035914; GO:0043231; GO:0043422; GO:0043619; GO:0045445; GO:0045662; GO:0061629; GO:1902253; GO:2000291	negative regulation of transcription by RNA polymerase II; euchromatin; regulation of cytokine production; chromatin binding; transcription cofactor activity; nucleus; cytoplasm; cytosol; regulation of transcription by RNA polymerase II; negative regulation of myotube differentiation; PML body; myofibril; sarcomere; titin binding; I band; skeletal muscle cell differentiation; intracellular membra…	BP; CC; MF	Any process that stops, prevents, or reduces the frequency, rate or extent of transcription mediated by RNA polymerase II.; A dispersed and relatively uncompacted form of chromatin.; Any process that modulates the frequency, rate, or extent of production of a cytokine.; Interacting selectively and non-covalently with chromatin, the network of fibers of DNA, protein, and sometimes RNA, that make u…
Cass4	3.38776	2.05115	-1.33661	-3.16888	6.76171	0.0153646	0.201632	Cas scaffold protein family member 4			GO:0005737; GO:0005886; GO:0007169; GO:0016477; GO:0090527	cytoplasm; plasma membrane; transmembrane receptor protein tyrosine kinase signaling pathway; cell migration; actin filament reorganization	CC; BP	All of the contents of a cell excluding the plasma membrane and nucleus, but including other subcellular structures.; The membrane surrounding a cell that separates the cell from its external environment. It consists of a phospholipid bilayer and associated proteins.; A series of molecular signals initiated by the binding of an extracellular ligand to a receptor on the surface of the target cell …
Lct	2.36849	3.33295	0.964467	-4.14651	6.75022	0.0154368	0.202065	lactase	00052; 01100; 04973	Galactose metabolism; Metabolic pathways; Carbohydrate digestion and absorption	GO:0000016; GO:0001666; GO:0004553; GO:0005887; GO:0005903; GO:0005975; GO:0007584; GO:0008422; GO:0009725; GO:0009744; GO:0010033; GO:0010040; GO:0010045; GO:0010288; GO:0016021; GO:0016324; GO:0016740; GO:0017042; GO:0042493; GO:0042594; GO:0043627; GO:0045471; GO:1901657	lactase activity; response to hypoxia; hydrolase activity, hydrolyzing O-glycosyl compounds; integral component of plasma membrane; brush border; carbohydrate metabolic process; response to nutrient; beta-glucosidase activity; response to hormone; response to sucrose; response to organic substance; response to iron(II) ion; response to nickel cation; response to lead ion; integral component of me…	MF; BP; CC	Catalysis of the reaction: lactose + H2O = D-glucose + D-galactose.; Any process that results in a change in state or activity of a cell or an organism (in terms of movement, secretion, enzyme production, gene expression, etc.) as a result of a stimulus indicating lowered oxygen tension. Hypoxia, defined as a decline in O2 levels below normoxic levels of 20.8 - 20.95%, results in metabolic adapta…
Plk5	-0.555732	1.50208	2.05782	-2.71592	6.7132	0.0156722	0.203673	polo-like kinase 5			GO:0002357; GO:0005524; GO:0005730; GO:0005737; GO:0006468; GO:0006974; GO:0008285; GO:0010976; GO:0042981; GO:0071363; GO:2000045	defense response to tumor cell; ATP binding; nucleolus; cytoplasm; protein phosphorylation; cellular response to DNA damage stimulus; negative regulation of cell proliferation; positive regulation of neuron projection development; regulation of apoptotic process; cellular response to growth factor stimulus; regulation of G1/S transition of mitotic cell cycle	BP; MF; CC	Reactions triggered in response to the presence of a tumor cell that act to protect the cell or organism.; Interacting selectively and non-covalently with ATP, adenosine 5'-triphosphate, a universally important coenzyme and enzyme regulator.; A small, dense body one or more of which are present in the nucleus of eukaryotic cells. It is rich in RNA and protein, is not bounded by a limiting membran…
Trem3	1.9023	-1.90513	-3.80743	-3.10233	6.695	0.0157895	0.204387	triggering receptor expressed on myeloid cells 3			GO:0002374; GO:0016021; GO:0030593; GO:0050755; GO:0070945; GO:0072672	cytokine secretion involved in immune response; integral component of membrane; neutrophil chemotaxis; chemokine metabolic process; neutrophil mediated killing of gram-negative bacterium; neutrophil extravasation	BP; CC	The regulated release of cytokines from a cell that contributes to an immune response.; The component of a membrane consisting of the gene products and protein complexes having at least some part of their peptide sequence embedded in the hydrophobic region of the membrane.; The directed movement of a neutrophil cell, the most numerous polymorphonuclear leukocyte found in the blood, in response to…
Tslp	2.39647	1.0284	-1.36807	-5.37276	6.69049	0.0158187	0.204555	thymic stromal lymphopoietin	04060; 04630	Cytokine-cytokine receptor interaction; Jak-STAT signaling pathway	GO:0001961; GO:0005125; GO:0005139; GO:0005576; GO:0008284; GO:0010469; GO:0032722; GO:0032733; GO:0032736; GO:0032754; GO:0032755; GO:0033005; GO:0042531; GO:0043066; GO:0044140; GO:0050729; GO:0050829; GO:0050832; GO:0061844; GO:0071654; GO:0071657; GO:1904894; GO:2000664	positive regulation of cytokine-mediated signaling pathway; cytokine activity; interleukin-7 receptor binding; extracellular region; positive regulation of cell proliferation; regulation of signaling receptor activity; positive regulation of chemokine production; positive regulation of interleukin-10 production; positive regulation of interleukin-13 production; positive regulation of interleukin-…	BP; MF; CC	Any process that activates or increases the frequency, rate or extent of a cytokine mediated signaling pathway.; Functions to control the survival, growth, differentiation and effector function of tissues and cells.; Interacting selectively and non-covalently with the interleukin-7 receptor.; The space external to the outermost structure of a cell. For cells without external protective or externa…
Cd209a	-1.71629	0.716431	2.43273	-2.86026	6.59766	0.0164353	0.209054	CD209a molecule	4145	Phagosome	GO:0005537; GO:0009986; GO:0016021; GO:0097367	mannose binding; cell surface; integral component of membrane; carbohydrate derivative binding	MF; CC	Interacting selectively and non-covalently with mannose, a monosaccharide hexose, stereoisomeric with glucose, that occurs naturally only in polymerized forms called mannans.; The external part of the cell wall and/or plasma membrane.; The component of a membrane consisting of the gene products and protein complexes having at least some part of their peptide sequence embedded in the hydrophobic r…
Dcx	-4.04636	-0.0237108	4.02265	-3.67323	6.56411	0.0166653	0.210196	doublecortin			GO:0001764; GO:0005737; GO:0005829; GO:0005874; GO:0007420; GO:0008017; GO:0019901; GO:0021510; GO:0021766; GO:0021819; GO:0021860; GO:0021952; GO:0030424; GO:0030425; GO:0030426; GO:0035556; GO:0043005; GO:0043025; GO:0045807; GO:0048672; GO:0048675; GO:0048813; GO:0051602	neuron migration; cytoplasm; cytosol; microtubule; brain development; microtubule binding; protein kinase binding; spinal cord development; hippocampus development; layer formation in cerebral cortex; pyramidal neuron development; central nervous system projection neuron axonogenesis; axon; dendrite; growth cone; intracellular signal transduction; neuron projection; neuronal cell body; positive r…	BP; CC; MF	The characteristic movement of an immature neuron from germinal zones to specific positions where they will reside as they mature.; All of the contents of a cell excluding the plasma membrane and nucleus, but including other subcellular structures.; The part of the cytoplasm that does not contain organelles but which does contain other particulate matter, such as protein complexes.; Any of the lo…
Hspa1a	4.85828	2.42248	-2.4358	1.83098	6.56304	0.0166727	0.210196	heat shock 70kD protein 1A	03040; 04010; 04141; 04144; 04612; 05020; 05145	Spliceosome; MAPK signaling pathway; Protein processing in endoplasmic reticulum; Endocytosis; Antigen processing and presentation; Prion diseases; Toxoplasmosis	GO:0000151; GO:0001106; GO:0001664; GO:0001916; GO:0002020; GO:0002199; GO:0005102; GO:0005515; GO:0005524; GO:0005622; GO:0005634; GO:0005737; GO:0005739; GO:0005813; GO:0005814; GO:0005829; GO:0006402; GO:0006952; GO:0006986; GO:0007339; GO:0008180; GO:0008285; GO:0009408; GO:0010628; GO:0016234; GO:0016235; GO:0016323; GO:0016324; GO:0016607; GO:0016887; GO:0019899; GO:0030308; GO:0030512; GO:…	ubiquitin ligase complex; RNA polymerase II transcription corepressor activity; G-protein coupled receptor binding; positive regulation of T cell mediated cytotoxicity; protease binding; zona pellucida receptor complex; signaling receptor binding; protein binding; ATP binding; intracellular; nucleus; cytoplasm; mitochondrion; centrosome; centriole; cytosol; mRNA catabolic process; defense respons…	CC; MF; BP	A protein complex that includes a ubiquitin-protein ligase and enables ubiquitin protein ligase activity. The complex also contains other proteins that may confer substrate specificity on the complex.; Interacting selectively and non-covalently with an RNA polymerase II repressing transcription factor and also with the RNA polymerase II basal transcription machinery in order to stop, prevent, or …
LOC108348108	4.85828	2.42248	-2.4358	1.83098	6.56304	0.0166727	0.210196	heat shock 70 kDa protein 1A			GO:0001106; GO:0005515; GO:0005634; GO:0005737; GO:0005739; GO:0005813; GO:0006402; GO:0006986; GO:0008285; GO:0016607; GO:0030308; GO:0042026; GO:0045121; GO:0048471; GO:0090063; GO:0097201; GO:1901673	RNA polymerase II transcription corepressor activity; protein binding; nucleus; cytoplasm; mitochondrion; centrosome; mRNA catabolic process; response to unfolded protein; negative regulation of cell proliferation; nuclear speck; negative regulation of cell growth; protein refolding; membrane raft; perinuclear region of cytoplasm; positive regulation of microtubule nucleation; negative regulation…	MF; CC; BP	Interacting selectively and non-covalently with an RNA polymerase II repressing transcription factor and also with the RNA polymerase II basal transcription machinery in order to stop, prevent, or reduce the frequency, rate or extent of transcription. Cofactors generally do not bind DNA, but rather mediate protein-protein interactions between repressive transcription factors and the basal transcr…
Lrrc24	2.33193	0.30055	-2.03138	-2.44731	6.50791	0.0170594	0.21242	leucine rich repeat containing 24			GO:0016021; GO:0051965	integral component of membrane; positive regulation of synapse assembly	CC; BP	The component of a membrane consisting of the gene products and protein complexes having at least some part of their peptide sequence embedded in the hydrophobic region of the membrane.; Any process that activates, maintains or increases the frequency, rate or extent of synapse assembly, the aggregation, arrangement and bonding together of a set of components to form a synapse.
Csf3r	2.84111	0.639904	-2.20121	0.417963	6.50675	0.0170676	0.21242	colony stimulating factor 3 receptor	04060; 04630; 04640; 05200	Cytokine-cytokine receptor interaction; Jak-STAT signaling pathway; Hematopoietic cell lineage; Pathways in cancer	GO:0003674; GO:0004896; GO:0005575; GO:0016021; GO:0019221; GO:0030593; GO:0045637; GO:0051916; GO:0097186	molecular_function; cytokine receptor activity; cellular_component; integral component of membrane; cytokine-mediated signaling pathway; neutrophil chemotaxis; regulation of myeloid cell differentiation; granulocyte colony-stimulating factor binding; amelogenesis	MF; CC; BP	The actions of a single gene product or complex at the molecular level consisting of a single biochemical activity or multiple causally linked biochemical activities. A given gene product may exhibit one or more molecular functions.; Combining with a cytokine and transmitting the signal from one side of the membrane to the other to initiate a change in cell activity.; The part of a cell, extracel…
Pnpla1	-0.657492	1.95465	2.61214	-4.89112	6.49752	0.0171335	0.212609	patatin-like phospholipase domain containing 1			GO:0003824; GO:0004806; GO:0005737; GO:0005811; GO:0016020; GO:0019433; GO:0055088	catalytic activity; triglyceride lipase activity; cytoplasm; lipid droplet; membrane; triglyceride catabolic process; lipid homeostasis	MF; CC; BP	Catalysis of a biochemical reaction at physiological temperatures. In biologically catalyzed reactions, the reactants are known as substrates, and the catalysts are naturally occurring macromolecular substances known as enzymes. Enzymes possess specific binding sites for substrates, and are usually composed wholly or largely of protein, but RNA that has catalytic activity (ribozyme) is often also…
Aldh1a2	-1.50462	1.37338	2.878	-0.896032	6.43558	0.0175834	0.215702	aldehyde dehydrogenase 1 family, member A2	00830; 01100	Retinol metabolism; Metabolic pathways	GO:0001568; GO:0001758; GO:0001822; GO:0001889; GO:0001936; GO:0002138; GO:0003007; GO:0004028; GO:0004029; GO:0005737; GO:0005829; GO:0007494; GO:0008284; GO:0008285; GO:0009855; GO:0009952; GO:0009954; GO:0010628; GO:0014032; GO:0016331; GO:0016918; GO:0021915; GO:0021983; GO:0030182; GO:0030324; GO:0030326; GO:0030900; GO:0030902; GO:0031016; GO:0031076; GO:0032355; GO:0033189; GO:0034097; GO:…	blood vessel development; retinal dehydrogenase activity; kidney development; liver development; regulation of endothelial cell proliferation; retinoic acid biosynthetic process; heart morphogenesis; 3-chloroallyl aldehyde dehydrogenase activity; aldehyde dehydrogenase (NAD) activity; cytoplasm; cytosol; midgut development; positive regulation of cell proliferation; negative regulation of cell pr…	BP; MF; CC	The process whose specific outcome is the progression of a blood vessel over time, from its formation to the mature structure. The blood vessel is the vasculature carrying blood.; Catalysis of the reaction: retinal + NAD+ + H2O = retinoate + NADH. Acts on both 11-trans and 13-cis forms of retinal.; The process whose specific outcome is the progression of the kidney over time, from its formation t…
Cyp17a1	-1.37536	1.13553	2.51089	3.2194	6.43032	0.0176223	0.215868	cytochrome P450, family 17, subfamily a, polypeptide 1	00140; 01100	Steroid hormone biosynthesis; Metabolic pathways	GO:0004508; GO:0005506; GO:0005739; GO:0005783; GO:0006082; GO:0006694; GO:0006702; GO:0006704; GO:0008202; GO:0008584; GO:0009635; GO:0009636; GO:0010033; GO:0010034; GO:0010212; GO:0014070; GO:0016020; GO:0017085; GO:0018879; GO:0018894; GO:0018958; GO:0018963; GO:0020037; GO:0021766; GO:0030325; GO:0030424; GO:0030728; GO:0031667; GO:0032526; GO:0033327; GO:0034097; GO:0034698; GO:0042446; GO:…	steroid 17-alpha-monooxygenase activity; iron ion binding; mitochondrion; endoplasmic reticulum; organic acid metabolic process; steroid biosynthetic process; androgen biosynthetic process; glucocorticoid biosynthetic process; steroid metabolic process; male gonad development; response to herbicide; response to toxic substance; response to organic substance; response to acetate; response to ioniz…	MF; CC; BP	Catalysis of the reaction: a steroid + AH2 + O2 = a 17a-hydroxysteroid + A + H2O.; Interacting selectively and non-covalently with iron (Fe) ions.; A semiautonomous, self replicating organelle that occurs in varying numbers, shapes, and sizes in the cytoplasm of virtually all eukaryotic cells. It is notably the site of tissue respiration.; The irregular network of unit membranes, visible only by …
LOC100912478	2.66923	1.18022	-1.489	-1.45539	6.41876	0.017708	0.216261	vacuolar ATPase assembly integral membrane protein VMA21-like			GO:0005789; GO:0012507; GO:0016021; GO:0033116; GO:0070072	endoplasmic reticulum membrane; ER to Golgi transport vesicle membrane; integral component of membrane; endoplasmic reticulum-Golgi intermediate compartment membrane; vacuolar proton-transporting V-type ATPase complex assembly	CC; BP	The lipid bilayer surrounding the endoplasmic reticulum.; The lipid bilayer surrounding a vesicle transporting substances from the endoplasmic reticulum to the Golgi.; The component of a membrane consisting of the gene products and protein complexes having at least some part of their peptide sequence embedded in the hydrophobic region of the membrane.; The lipid bilayer surrounding any of the com…
Bhlha15	1.66211	-0.430255	-2.09237	2.22801	6.41289	0.0177518	0.216372	basic helix-loop-helix family, member a15	4950	Maturity onset diabetes of the young	GO:0000977; GO:0001228; GO:0003677; GO:0005634; GO:0006366; GO:0006851; GO:0007030; GO:0007186; GO:0007267; GO:0010832; GO:0019722; GO:0030968; GO:0042149; GO:0042593; GO:0042803; GO:0045944; GO:0048312; GO:0048469	RNA polymerase II regulatory region sequence-specific DNA binding; transcriptional activator activity, RNA polymerase II transcription regulatory region sequence-specific DNA binding; DNA binding; nucleus; transcription by RNA polymerase II; mitochondrial calcium ion transmembrane transport; Golgi organization; G-protein coupled receptor signaling pathway; cell-cell signaling; negative regulation…	MF; CC; BP	Interacting selectively and non-covalently with a specific sequence of DNA that is part of a regulatory region that controls the transcription of a gene or cistron by RNA polymerase II.; Interacting selectively and non-covalently with a sequence of DNA that is in the transcription regulatory region for RNA polymerase II (RNAP II) in order to activate or increase the frequency, rate or extent of t…
Gpr176	2.66082	2.89016	0.229338	-2.24412	6.40954	0.0177768	0.216372	G protein-coupled receptor 176			GO:0004930; GO:0005886; GO:0007186; GO:0007193; GO:0016021; GO:0030818; GO:0048512	G-protein coupled receptor activity; plasma membrane; G-protein coupled receptor signaling pathway; adenylate cyclase-inhibiting G-protein coupled receptor signaling pathway; integral component of membrane; negative regulation of cAMP biosynthetic process; circadian behavior	MF; CC; BP	Combining with an extracellular signal and transmitting the signal across the membrane by activating an associated G-protein; promotes the exchange of GDP for GTP on the alpha subunit of a heterotrimeric G-protein complex.; The membrane surrounding a cell that separates the cell from its external environment. It consists of a phospholipid bilayer and associated proteins.; A series of molecular si…
Fmod	-0.76256	1.72526	2.48782	-0.19724	6.38095	0.0179922	0.217871	fibromodulin			GO:0003674; GO:0005576; GO:0005578; GO:0005615; GO:0005622; GO:0007409; GO:0030199; GO:0031012; GO:0042060; GO:0042476	molecular_function; extracellular region; proteinaceous extracellular matrix; extracellular space; intracellular; axonogenesis; collagen fibril organization; extracellular matrix; wound healing; odontogenesis	MF; CC; BP	The actions of a single gene product or complex at the molecular level consisting of a single biochemical activity or multiple causally linked biochemical activities. A given gene product may exhibit one or more molecular functions.; The space external to the outermost structure of a cell. For cells without external protective or external encapsulating structures this refers to space outside of t…
Vmo1	0.828957	2.39101	1.56205	-4.51066	6.37373	0.018047	0.217959	vitelline membrane outer layer 1 homolog
Nim1k	-4.02199	-0.528089	3.4939	0.216011	6.36097	0.0181445	0.218424	NIM1 serine/threonine protein kinase			GO:0000287; GO:0004674; GO:0005524; GO:0005634; GO:0005737; GO:0006468; GO:0035556	magnesium ion binding; protein serine/threonine kinase activity; ATP binding; nucleus; cytoplasm; protein phosphorylation; intracellular signal transduction	MF; CC; BP	Interacting selectively and non-covalently with magnesium (Mg) ions.; Catalysis of the reactions: ATP + protein serine = ADP + protein serine phosphate, and ATP + protein threonine = ADP + protein threonine phosphate.; Interacting selectively and non-covalently with ATP, adenosine 5'-triphosphate, a universally important coenzyme and enzyme regulator.; A membrane-bounded organelle of eukaryotic c…
Pdpn	1.55117	2.3193	0.768134	-0.169902	6.34645	0.0182562	0.218424	podoplanin			GO:0000902; GO:0001726; GO:0001946; GO:0003674; GO:0005102; GO:0005829; GO:0005886; GO:0006693; GO:0006954; GO:0007155; GO:0007165; GO:0007266; GO:0007399; GO:0008283; GO:0008285; GO:0008360; GO:0009897; GO:0010572; GO:0010718; GO:0016020; GO:0016021; GO:0016323; GO:0016324; GO:0019956; GO:0030027; GO:0030054; GO:0030155; GO:0030175; GO:0030324; GO:0030335; GO:0031258; GO:0031410; GO:0031527; GO:…	cell morphogenesis; ruffle; lymphangiogenesis; molecular_function; signaling receptor binding; cytosol; plasma membrane; prostaglandin metabolic process; inflammatory response; cell adhesion; signal transduction; Rho protein signal transduction; nervous system development; cell proliferation; negative regulation of cell proliferation; regulation of cell shape; external side of plasma membrane; po…	BP; CC; MF	The developmental process in which the size or shape of a cell is generated and organized.; Projection at the leading edge of a crawling cell; the protrusions are supported by a microfilament meshwork.; Lymph vessel formation when new vessels emerge from the proliferation of pre-existing vessels.; The actions of a single gene product or complex at the molecular level consisting of a single bioche…
Trpm6	-2.03834	-1.41646	0.621877	1.5559	6.33495	0.0183454	0.218803	transient receptor potential cation channel, subfamily M, member 6			GO:0004674; GO:0005261; GO:0005524; GO:0005575; GO:0006468; GO:0008150; GO:0009636; GO:0016021; GO:0016324; GO:0030001; GO:0031526; GO:0051262; GO:0098655	protein serine/threonine kinase activity; cation channel activity; ATP binding; cellular_component; protein phosphorylation; biological_process; response to toxic substance; integral component of membrane; apical plasma membrane; metal ion transport; brush border membrane; protein tetramerization; cation transmembrane transport	MF; CC; BP	Catalysis of the reactions: ATP + protein serine = ADP + protein serine phosphate, and ATP + protein threonine = ADP + protein threonine phosphate.; Enables the energy-independent passage of cations across a lipid bilayer down a concentration gradient.; Interacting selectively and non-covalently with ATP, adenosine 5'-triphosphate, a universally important coenzyme and enzyme regulator.; The part …
Sidt1	2.25785	0.605048	-1.6528	-1.38269	6.32989	0.0183847	0.218803	SID1 transmembrane family, member 1			GO:0003725; GO:0016021; GO:0033227; GO:0051033	double-stranded RNA binding; integral component of membrane; dsRNA transport; RNA transmembrane transporter activity	MF; CC; BP	Interacting selectively and non-covalently with double-stranded RNA.; The component of a membrane consisting of the gene products and protein complexes having at least some part of their peptide sequence embedded in the hydrophobic region of the membrane.; The directed movement of dsRNA, double-stranded ribonucleic acid, into, out of or within a cell, or between cells, by means of some agent such…
Padi4	0.951811	2.59955	1.64774	-2.4041	6.32044	0.0184585	0.218803	peptidyl arginine deiminase 4			GO:0004668; GO:0005509; GO:0005634; GO:0005737; GO:0006325; GO:0006334; GO:0006338; GO:0006351; GO:0006355; GO:0016990; GO:0018101; GO:0019546; GO:0019827; GO:0032991; GO:0034618; GO:0036413; GO:0036414; GO:0042803; GO:0045087	protein-arginine deiminase activity; calcium ion binding; nucleus; cytoplasm; chromatin organization; nucleosome assembly; chromatin remodeling; transcription, DNA-templated; regulation of transcription, DNA-templated; arginine deiminase activity; protein citrullination; arginine deiminase pathway; stem cell population maintenance; protein-containing complex; arginine binding; histone H3-R26 citr…	MF; CC; BP	Catalysis of the reaction: protein L-arginine + H2O = protein L-citrulline + NH3.; Interacting selectively and non-covalently with calcium ions (Ca2+).; A membrane-bounded organelle of eukaryotic cells in which chromosomes are housed and replicated. In most cells, the nucleus contains all of the cell's chromosomes except the organellar chromosomes, and is the site of RNA synthesis and processing.…
Tspo2	-2.48439	1.19089	3.67528	-1.49318	6.30359	0.018591	0.219537	translocator protein 2			GO:0005741; GO:0005783; GO:0015485; GO:0016021; GO:0043229	mitochondrial outer membrane; endoplasmic reticulum; cholesterol binding; integral component of membrane; intracellular organelle	CC; MF	The outer, i.e. cytoplasm-facing, lipid bilayer of the mitochondrial envelope.; The irregular network of unit membranes, visible only by electron microscopy, that occurs in the cytoplasm of many eukaryotic cells. The membranes form a complex meshwork of tubular channels, which are often expanded into slitlike cavities called cisternae. The ER takes two forms, rough (or granular), with ribosomes a…
Hspa1b	4.82565	2.35604	-2.46961	1.7892	6.29052	0.0186945	0.220056	heat shock 70kD protein 1B (mapped)	03040; 04010; 04141; 04144; 04612; 05145	Spliceosome; MAPK signaling pathway; Protein processing in endoplasmic reticulum; Endocytosis; Antigen processing and presentation; Toxoplasmosis	GO:0000151; GO:0000723; GO:0001106; GO:0001664; GO:0002931; GO:0003674; GO:0005102; GO:0005515; GO:0005524; GO:0005575; GO:0005634; GO:0005737; GO:0005739; GO:0005813; GO:0005814; GO:0005829; GO:0006281; GO:0006402; GO:0006986; GO:0008180; GO:0008285; GO:0009314; GO:0009408; GO:0009612; GO:0010628; GO:0016234; GO:0016235; GO:0016607; GO:0016887; GO:0019899; GO:0030182; GO:0030308; GO:0030512; GO:…	ubiquitin ligase complex; telomere maintenance; RNA polymerase II transcription corepressor activity; G-protein coupled receptor binding; response to ischemia; molecular_function; signaling receptor binding; protein binding; ATP binding; cellular_component; nucleus; cytoplasm; mitochondrion; centrosome; centriole; cytosol; DNA repair; mRNA catabolic process; response to unfolded protein; COP9 sig…	CC; BP; MF	A protein complex that includes a ubiquitin-protein ligase and enables ubiquitin protein ligase activity. The complex also contains other proteins that may confer substrate specificity on the complex.; Any process that contributes to the maintenance of proper telomeric length and structure by affecting and monitoring the activity of telomeric proteins, the length of telomeric DNA and the replicat…
Esm1	3.71088	1.97878	-1.7321	0.431659	6.27346	0.0188307	0.221248	endothelial cell-specific molecule 1			GO:0001525; GO:0001558; GO:0002040; GO:0005171; GO:0005178; GO:0005520; GO:0005576; GO:0008284; GO:1902204	angiogenesis; regulation of cell growth; sprouting angiogenesis; hepatocyte growth factor receptor binding; integrin binding; insulin-like growth factor binding; extracellular region; positive regulation of cell proliferation; positive regulation of hepatocyte growth factor receptor signaling pathway	BP; MF; CC	Blood vessel formation when new vessels emerge from the proliferation of pre-existing blood vessels.; Any process that modulates the frequency, rate, extent or direction of cell growth.; The extension of new blood vessels from existing capillaries into avascular tissues resulting from the proliferation of blood vessel endothelial cells.; Interacting selectively and non-covalently with the hepatoc…
Fcgbp	-2.39277	0.662726	3.0555	-0.439024	6.25187	0.0190048	0.22267	Fc fragment of IgG binding protein			GO:0005578	proteinaceous extracellular matrix	CC	A layer consisting mainly of proteins (especially collagen) and glycosaminoglycans (mostly as proteoglycans) that forms a sheet underlying or overlying cells such as endothelial and epithelial cells. The proteins are secreted by cells in the vicinity. An example of this component is found in Mus musculus.
Slc1a1	0.928293	2.17014	1.24185	-4.38069	6.23495	0.0191426	0.222967	solute carrier family 1 member 1	4974	Protein digestion and absorption	GO:0005313; GO:0005314; GO:0005515; GO:0005886; GO:0005887; GO:0010460; GO:0015108; GO:0015501; GO:0015813; GO:0016324; GO:0016595; GO:0033229; GO:0042883; GO:0046872; GO:0051260; GO:0051938; GO:0070779; GO:0098712; GO:0140009; GO:1902476; GO:1903712	L-glutamate transmembrane transporter activity; high-affinity glutamate transmembrane transporter activity; protein binding; plasma membrane; integral component of plasma membrane; positive regulation of heart rate; chloride transmembrane transporter activity; glutamate:sodium symporter activity; L-glutamate transmembrane transport; apical plasma membrane; glutamate binding; cysteine transmembran…	MF; CC; BP	Enables the transfer of L-glutamate from one side of a membrane to the other. L-glutamate is the anion of 2-aminopentanedioic acid.; Enables the transfer of glutamate from one side of a membrane to the other. In high-affinity transport the transporter is able to bind the solute even if it is only present at very low concentrations.; Interacting selectively and non-covalently with any protein or p…
LOC103690005	3.33254	1.97475	-1.35779	1.06373	6.23197	0.019167	0.222967	tubulin-folding cofactor B
Fcar	3.59684	1.03685	-2.55999	-4.64482	6.23152	0.0191707	0.222967	Fc fragment of IgA receptor	04145; 05150	Phagosome; Staphylococcus aureus infection	GO:0002446; GO:0005057; GO:0005886; GO:0006955; GO:0016021; GO:0019766; GO:0019862; GO:0033031; GO:0035457; GO:0038093; GO:0042119; GO:0071222; GO:0071346; GO:0071354; GO:0071356; GO:0097011; GO:1903209	neutrophil mediated immunity; signal transducer activity, downstream of receptor; plasma membrane; immune response; integral component of membrane; IgA receptor activity; IgA binding; positive regulation of neutrophil apoptotic process; cellular response to interferon-alpha; Fc receptor signaling pathway; neutrophil activation; cellular response to lipopolysaccharide; cellular response to interfe…	BP; MF; CC	Any process involved in the carrying out of an immune response by a neutrophil.; Conveys a signal from an upstream receptor or intracellular signal transducer, converting the signal into a form where it can ultimately trigger a change in the state or activity of a cell.; The membrane surrounding a cell that separates the cell from its external environment. It consists of a phospholipid bilayer an…
Oscar	2.6745	0.747155	-1.92734	-0.660439	6.22968	0.0191858	0.222967	osteoclast associated, immunoglobulin-like receptor	4380	Osteoclast differentiation	GO:0009986; GO:0016021; GO:0030316; GO:0032623; GO:0038064; GO:0038094; GO:0045780; GO:0072674	cell surface; integral component of membrane; osteoclast differentiation; interleukin-2 production; collagen receptor activity; Fc-gamma receptor signaling pathway; positive regulation of bone resorption; multinuclear osteoclast differentiation	CC; BP; MF	The external part of the cell wall and/or plasma membrane.; The component of a membrane consisting of the gene products and protein complexes having at least some part of their peptide sequence embedded in the hydrophobic region of the membrane.; The process in which a relatively unspecialized monocyte acquires the specialized features of an osteoclast. An osteoclast is a specialized phagocytic c…
Clic3	-2.14808	1.65345	3.80153	-1.7017	6.22189	0.0192499	0.223422	chloride intracellular channel 3			GO:0005244; GO:0005254; GO:0005634; GO:0005737; GO:0006821; GO:0016604; GO:0034707; GO:0034765; GO:1902476	voltage-gated ion channel activity; chloride channel activity; nucleus; cytoplasm; chloride transport; nuclear body; chloride channel complex; regulation of ion transmembrane transport; chloride transmembrane transport	MF; CC; BP	Enables the transmembrane transfer of an ion by a voltage-gated channel. An ion is an atom or group of atoms carrying an electric charge by virtue of having gained or lost one or more electrons. A voltage-gated channel is a channel whose open state is dependent on the voltage across the membrane in which it is embedded.; Enables the facilitated diffusion of a chloride (by an energy-independent pr…
Tnip3	3.15113	2.68806	-0.463065	-1.85676	6.21635	0.0192956	0.223705	TNFAIP3 interacting protein 3			GO:0002756; GO:0005737; GO:0019901; GO:0031593; GO:0034142; GO:0043124; GO:0045944; GO:0071222	MyD88-independent toll-like receptor signaling pathway; cytoplasm; protein kinase binding; polyubiquitin modification-dependent protein binding; toll-like receptor 4 signaling pathway; negative regulation of I-kappaB kinase/NF-kappaB signaling; positive regulation of transcription by RNA polymerase II; cellular response to lipopolysaccharide	BP; CC; MF	Any series of molecular signals generated as a consequence of binding to a toll-like receptor not relying on the MyD88 adaptor molecule. Toll-like receptors directly bind pattern motifs from a variety of microbial sources to initiate innate immune response.; All of the contents of a cell excluding the plasma membrane and nucleus, but including other subcellular structures.; Interacting selectivel…
Hmgcs1	-2.25946	-0.65865	1.60081	8.93785	6.18431	0.0195624	0.226049	3-hydroxy-3-methylglutaryl-CoA synthase 1	00072; 00280; 00650; 00900; 01100	Synthesis and degradation of ketone bodies; Valine, leucine and isoleucine degradation; Butanoate metabolism; Terpenoid backbone biosynthesis; Metabolic pathways	GO:0001889; GO:0004421; GO:0005829; GO:0006084; GO:0006695; GO:0007420; GO:0008144; GO:0008299; GO:0008584; GO:0009645; GO:0009725; GO:0010033; GO:0010142; GO:0014070; GO:0014074; GO:0016853; GO:0033197; GO:0034698; GO:0042493; GO:0042803; GO:0043177; GO:0046690; GO:0070723; GO:0071372; GO:0071397; GO:0071404; GO:0071407	liver development; hydroxymethylglutaryl-CoA synthase activity; cytosol; acetyl-CoA metabolic process; cholesterol biosynthetic process; brain development; drug binding; isoprenoid biosynthetic process; male gonad development; response to low light intensity stimulus; response to hormone; response to organic substance; farnesyl diphosphate biosynthetic process, mevalonate pathway; response to org…	BP; MF; CC	The process whose specific outcome is the progression of the liver over time, from its formation to the mature structure. The liver is an exocrine gland which secretes bile and functions in metabolism of protein and carbohydrate and fat, synthesizes substances involved in the clotting of the blood, synthesizes vitamin A, detoxifies poisonous substances, stores glycogen, and breaks down worn-out e…
Odf3	2.92475	1.58629	-1.33846	-5.02531	6.16759	0.0197035	0.226745	outer dense fiber of sperm tails 3			GO:0001520	outer dense fiber	CC	A supramolecular fiber found in the flagella of mammalian sperm that surrounds the nine microtubule doublets. These dense fibers are stiff and noncontractile. In human, they consist of about 10 major and at least 15 minor proteins, where all major proteins are ODF1, ODF2 or ODF2-related proteins.
Ccl17	1.73003	2.59718	0.867149	-4.28074	6.15461	0.0198139	0.226957	C-C motif chemokine ligand 17	4062	Chemokine signaling pathway	GO:0002548; GO:0005575; GO:0005615; GO:0006954; GO:0007186; GO:0008009; GO:0008150; GO:0010469; GO:0030593; GO:0031729; GO:0043547; GO:0045662; GO:0048020; GO:0048247; GO:0070098; GO:0070374; GO:0071346; GO:0071347; GO:0071356	monocyte chemotaxis; cellular_component; extracellular space; inflammatory response; G-protein coupled receptor signaling pathway; chemokine activity; biological_process; regulation of signaling receptor activity; neutrophil chemotaxis; CCR4 chemokine receptor binding; positive regulation of GTPase activity; negative regulation of myoblast differentiation; CCR chemokine receptor binding; lymphocy…	BP; CC; MF	The movement of a monocyte in response to an external stimulus.; The part of a cell, extracellular environment or virus in which a gene product is located. A gene product may be located in one or more parts of a cell and its location may be as specific as a particular macromolecular complex, that is, a stable, persistent association of macromolecules that function together.; That part of a multic…
Lrguk	2.15102	1.02568	-1.12534	-5.43976	6.12933	0.0200309	0.227804	leucine-rich repeats and guanylate kinase domain containing			GO:0001669; GO:0002177; GO:0007283; GO:0035082	acrosomal vesicle; manchette; spermatogenesis; axoneme assembly	CC; BP	A structure in the head of a spermatozoon that contains acid hydrolases, and is concerned with the breakdown of the outer membrane of the ovum during fertilization. It lies just beneath the plasma membrane and is derived from the lysosome.; A tubular array of microtubules that extends from the perinuclear ring surrounding the spermatid nucleus to the flagellar axoneme. The manchette may also cont…
Lor	2.08218	1.60752	-0.474653	-5.24744	6.11367	0.0201668	0.228016	loricrin			GO:0001533; GO:0005198; GO:0005200; GO:0005737; GO:0009898; GO:0018149; GO:0030216; GO:0030280; GO:0030674	cornified envelope; structural molecule activity; structural constituent of cytoskeleton; cytoplasm; cytoplasmic side of plasma membrane; peptide cross-linking; keratinocyte differentiation; structural constituent of epidermis; protein binding, bridging	CC; MF; BP	A type of plasma membrane that has been modified through addition of distinct intracellular and extracellular components, including ceramide, found in cornifying epithelial cells (corneocytes).; The action of a molecule that contributes to the structural integrity of a complex or its assembly within or outside a cell.; The action of a molecule that contributes to the structural integrity of a cyt…
Plet1	2.59556	2.18661	-0.408954	-2.75331	6.09508	0.0203297	0.228695	placenta expressed transcript 1			GO:0001953; GO:0009897; GO:0016324; GO:0030154; GO:0030335; GO:0031225; GO:0035313	negative regulation of cell-matrix adhesion; external side of plasma membrane; apical plasma membrane; cell differentiation; positive regulation of cell migration; anchored component of membrane; wound healing, spreading of epidermal cells	BP; CC	Any process that stops, prevents, or reduces the rate or extent of cell adhesion to the extracellular matrix.; The leaflet of the plasma membrane that faces away from the cytoplasm and any proteins embedded or anchored in it or attached to its surface.; The region of the plasma membrane located at the apical end of the cell.; The process in which relatively unspecialized cells, e.g. embryonic or …
Nkx2-3	-2.4455	-0.723182	1.72232	-5.0923	6.09313	0.0203468	0.228695	NK2 homeobox 3			GO:0001776; GO:0002317; GO:0003674; GO:0005575; GO:0005634; GO:0006641; GO:0006955; GO:0008150; GO:0009791; GO:0022612; GO:0030183; GO:0030225; GO:0042127; GO:0042475; GO:0043367; GO:0043565; GO:0045944; GO:0048535; GO:0048536; GO:0048537; GO:0048541; GO:0048565; GO:0048621; GO:0050900	leukocyte homeostasis; plasma cell differentiation; molecular_function; cellular_component; nucleus; triglyceride metabolic process; immune response; biological_process; post-embryonic development; gland morphogenesis; B cell differentiation; macrophage differentiation; regulation of cell proliferation; odontogenesis of dentin-containing tooth; CD4-positive, alpha-beta T cell differentiation; seq…	BP; MF; CC	The process of regulating the proliferation and elimination of cells of the immune system such that the total number of cells of a particular cell type within a whole or part of an organism is stable over time in the absence of an outside stimulus.; The process in which a B cell acquires the specialized features of a plasma cell. A plasma cell is a lymphocyte which develops from a B cell and prod…
Lilrc2	3.32314	0.903958	-2.41918	-3.2101	6.08814	0.0203909	0.228723	leukocyte immunoglobulin-like receptor, subfamily C, member 2			GO:0016021	integral component of membrane	CC	The component of a membrane consisting of the gene products and protein complexes having at least some part of their peptide sequence embedded in the hydrophobic region of the membrane.
Ngb	2.33891	1.30263	-1.03628	-4.89227	6.08803	0.0203918	0.228723	neuroglobin			GO:0001666; GO:0003674; GO:0005344; GO:0005737; GO:0005739; GO:0007568; GO:0007601; GO:0010039; GO:0015671; GO:0020037; GO:0031175; GO:0043005; GO:0043085; GO:0043204; GO:0046872; GO:1903206	response to hypoxia; molecular_function; oxygen carrier activity; cytoplasm; mitochondrion; aging; visual perception; response to iron ion; oxygen transport; heme binding; neuron projection development; neuron projection; positive regulation of catalytic activity; perikaryon; metal ion binding; negative regulation of hydrogen peroxide-induced cell death	BP; MF; CC	Any process that results in a change in state or activity of a cell or an organism (in terms of movement, secretion, enzyme production, gene expression, etc.) as a result of a stimulus indicating lowered oxygen tension. Hypoxia, defined as a decline in O2 levels below normoxic levels of 20.8 - 20.95%, results in metabolic adaptation at both the cellular and organismal level.; The actions of a sin…
Adamdec1	-2.3099	-0.72092	1.58898	-0.383959	6.08769	0.0203949	0.228723	ADAM-like, decysin 1			GO:0004222; GO:0006508	metalloendopeptidase activity; proteolysis	MF; BP	Catalysis of the hydrolysis of internal, alpha-peptide bonds in a polypeptide chain by a mechanism in which water acts as a nucleophile, one or two metal ions hold the water molecule in place, and charged amino acid side chains are ligands for the metal ions.; The hydrolysis of proteins into smaller polypeptides and/or amino acids by cleavage of their peptide bonds.
Scg5	0.172277	2.09485	1.92258	-5.19571	6.06101	0.0206322	0.2303	secretogranin V			GO:0004857; GO:0005515; GO:0005576; GO:0005634; GO:0006886; GO:0007218; GO:0016486; GO:0030141; GO:0043086; GO:0046883; GO:0051082	enzyme inhibitor activity; protein binding; extracellular region; nucleus; intracellular protein transport; neuropeptide signaling pathway; peptide hormone processing; secretory granule; negative regulation of catalytic activity; regulation of hormone secretion; unfolded protein binding	MF; CC; BP	Binds to and stops, prevents or reduces the activity of an enzyme.; Interacting selectively and non-covalently with any protein or protein complex (a complex of two or more proteins that may include other nonprotein molecules).; The space external to the outermost structure of a cell. For cells without external protective or external encapsulating structures this refers to space outside of the pl…
LOC100912026	2.19199	1.51457	-0.677411	-5.25154	6.05189	0.0207142	0.230969	urinary protein 3-like
Ifit1bl	2.29871	-0.110589	-2.4093	-0.191452	6.03984	0.020823	0.231814	interferon-induced protein with tetratricopeptide repeats 1B-like	5160	Hepatitis C	GO:0003723; GO:0005829; GO:0051607	RNA binding; cytosol; defense response to virus	MF; CC; BP	Interacting selectively and non-covalently with an RNA molecule or a portion thereof.; The part of the cytoplasm that does not contain organelles but which does contain other particulate matter, such as protein complexes.; Reactions triggered in response to the presence of a virus that act to protect the cell or organism.
Aox3	-2.14115	-0.955366	1.18579	5.99856	6.01345	0.0210638	0.233257	aldehyde oxidase 3			GO:0004031; GO:0004854; GO:0005506; GO:0005829; GO:0009055; GO:0009115; GO:0016614; GO:0016903; GO:0017144; GO:0022900; GO:0030151; GO:0042803; GO:0043546; GO:0050250; GO:0050660; GO:0051287; GO:0051537; GO:0055114; GO:0102797; GO:0102798	aldehyde oxidase activity; xanthine dehydrogenase activity; iron ion binding; cytosol; electron transfer activity; xanthine catabolic process; oxidoreductase activity, acting on CH-OH group of donors; oxidoreductase activity, acting on the aldehyde or oxo group of donors; drug metabolic process; electron transport chain; molybdenum ion binding; protein homodimerization activity; molybdopterin cof…	MF; CC; BP	Catalysis of the reaction: an aldehyde + H2O + O2 = a carboxylic acid + hydrogen peroxide.; Catalysis of the reaction: xanthine + NAD+ + H2O = urate + NADH + H+.; Interacting selectively and non-covalently with iron (Fe) ions.; The part of the cytoplasm that does not contain organelles but which does contain other particulate matter, such as protein complexes.; Any molecular entity that serves as…
Nr4a1	-2.64063	-1.61144	1.02919	5.15005	6.00214	0.0211681	0.234165	nuclear receptor subfamily 4, group A, member 1	4010	MAPK signaling pathway	GO:0000977; GO:0000978; GO:0001077; GO:0001938; GO:0002042; GO:0003677; GO:0003707; GO:0004879; GO:0005515; GO:0005634; GO:0005667; GO:0005829; GO:0006355; GO:0006366; GO:0006915; GO:0008134; GO:0008270; GO:0030522; GO:0031965; GO:0035259; GO:0035767; GO:0035914; GO:0035924; GO:0042803; GO:0043065; GO:0043154; GO:0043401; GO:0043565; GO:0044344; GO:0045444; GO:0045786; GO:0045893; GO:0045944; GO:…	RNA polymerase II regulatory region sequence-specific DNA binding; RNA polymerase II proximal promoter sequence-specific DNA binding; transcriptional activator activity, RNA polymerase II proximal promoter sequence-specific DNA binding; positive regulation of endothelial cell proliferation; cell migration involved in sprouting angiogenesis; DNA binding; steroid hormone receptor activity; nuclear …	MF; BP; CC	Interacting selectively and non-covalently with a specific sequence of DNA that is part of a regulatory region that controls the transcription of a gene or cistron by RNA polymerase II.; Interacting selectively and non-covalently with a specific upstream regulatory DNA sequence (transcription factor recognition sequence or binding site) located in the proximal promoter of a gene transcribed by RN…
Palm2	0.76777	-1.42978	-2.19755	2.49444	5.9999	0.0211888	0.23427	paralemmin 2			GO:0003674; GO:0005575; GO:0007015; GO:0007178; GO:0008150; GO:0008360; GO:0016020; GO:0023052; GO:0051018	molecular_function; cellular_component; actin filament organization; transmembrane receptor protein serine/threonine kinase signaling pathway; biological_process; regulation of cell shape; membrane; signaling; protein kinase A binding	MF; CC; BP	The actions of a single gene product or complex at the molecular level consisting of a single biochemical activity or multiple causally linked biochemical activities. A given gene product may exhibit one or more molecular functions.; The part of a cell, extracellular environment or virus in which a gene product is located. A gene product may be located in one or more parts of a cell and its locat…
Slc45a3	-2.54107	-1.33922	1.20185	2.8799	5.98262	0.0213494	0.23518	solute carrier family 45, member 3			GO:0008506; GO:0010907; GO:0015770; GO:0016021; GO:0045723; GO:0048713; GO:0055085	sucrose:proton symporter activity; positive regulation of glucose metabolic process; sucrose transport; integral component of membrane; positive regulation of fatty acid biosynthetic process; regulation of oligodendrocyte differentiation; transmembrane transport	MF; BP; CC	Enables the transfer of a solute or solutes from one side of a membrane to the other according to the reaction: sucrose(out) + H+(out) = sucrose(in) + H+(in).; Any process that increases the rate, frequency or extent of glucose metabolism. Glucose metabolic processes are the chemical reactions and pathways involving glucose, the aldohexose gluco-hexose.; The directed movement of sucrose into, out…
Odf4	0.303371	2.4242	2.12083	-4.64382	5.96896	0.0214775	0.236187	outer dense fiber of sperm tails 4			GO:0001520; GO:0007275; GO:0007283; GO:0016021; GO:0030154; GO:0031514	outer dense fiber; multicellular organism development; spermatogenesis; integral component of membrane; cell differentiation; motile cilium	CC; BP	A supramolecular fiber found in the flagella of mammalian sperm that surrounds the nine microtubule doublets. These dense fibers are stiff and noncontractile. In human, they consist of about 10 major and at least 15 minor proteins, where all major proteins are ODF1, ODF2 or ODF2-related proteins.; The biological process whose specific outcome is the progression of a multicellular organism over ti…
Lif	2.26101	-0.466578	-2.72759	-4.18394	5.93786	0.0217725	0.237597	LIF, interleukin 6 family cytokine	04060; 04630	Cytokine-cytokine receptor interaction; Jak-STAT signaling pathway	GO:0001974; GO:0005102; GO:0005125; GO:0005146; GO:0005615; GO:0005622; GO:0005829; GO:0006955; GO:0007260; GO:0007566; GO:0008083; GO:0008284; GO:0008285; GO:0010469; GO:0010628; GO:0010976; GO:0016525; GO:0019827; GO:0030324; GO:0031100; GO:0033138; GO:0033141; GO:0042531; GO:0043410; GO:0045595; GO:0045651; GO:0045835; GO:0045944; GO:0046697; GO:0046888; GO:0048286; GO:0048644; GO:0048666; GO:…	blood vessel remodeling; signaling receptor binding; cytokine activity; leukemia inhibitory factor receptor binding; extracellular space; intracellular; cytosol; immune response; tyrosine phosphorylation of STAT protein; embryo implantation; growth factor activity; positive regulation of cell proliferation; negative regulation of cell proliferation; regulation of signaling receptor activity; posi…	BP; MF; CC	The reorganization or renovation of existing blood vessels.; Interacting selectively and non-covalently with one or more specific sites on a receptor molecule, a macromolecule that undergoes combination with a hormone, neurotransmitter, drug or intracellular messenger to initiate a change in cell function.; Functions to control the survival, growth, differentiation and effector function of tissue…
Brinp1	0.539783	-2.26572	-2.8055	-4.8811	5.93091	0.0218392	0.237953	BMP/retinoic acid inducible neural specific 1			GO:0001662; GO:0005737; GO:0005783; GO:0007050; GO:0007614; GO:0008219; GO:0030425; GO:0035176; GO:0035640; GO:0042711; GO:0043025; GO:0045666; GO:0045786; GO:0045930; GO:0050768; GO:0071300; GO:0071625	behavioral fear response; cytoplasm; endoplasmic reticulum; cell cycle arrest; short-term memory; cell death; dendrite; social behavior; exploration behavior; maternal behavior; neuronal cell body; positive regulation of neuron differentiation; negative regulation of cell cycle; negative regulation of mitotic cell cycle; negative regulation of neurogenesis; cellular response to retinoic acid; voc…	BP; CC	An acute behavioral change resulting from a perceived external threat.; All of the contents of a cell excluding the plasma membrane and nucleus, but including other subcellular structures.; The irregular network of unit membranes, visible only by electron microscopy, that occurs in the cytoplasm of many eukaryotic cells. The membranes form a complex meshwork of tubular channels, which are often e…
Cilp2	2.07866	1.08305	-0.995615	-1.48462	5.91794	0.0219641	0.238462	cartilage intermediate layer protein 2			GO:0003674; GO:0005575; GO:0008150	molecular_function; cellular_component; biological_process	MF; CC; BP	The actions of a single gene product or complex at the molecular level consisting of a single biochemical activity or multiple causally linked biochemical activities. A given gene product may exhibit one or more molecular functions.; The part of a cell, extracellular environment or virus in which a gene product is located. A gene product may be located in one or more parts of a cell and its locat…
Lamc3	-3.16719	-1.23782	1.92937	-4.2269	5.90549	0.0220849	0.238895	laminin subunit gamma 3	04510; 04512; 05145; 05146; 05200; 05222	Focal adhesion; ECM-receptor interaction; Toxoplasmosis; Amoebiasis; Pathways in cancer; Small cell lung cancer	GO:0000904; GO:0005604; GO:0007601; GO:0014002; GO:0060041	cell morphogenesis involved in differentiation; basement membrane; visual perception; astrocyte development; retina development in camera-type eye	BP; CC	The change in form (cell shape and size) that occurs when relatively unspecialized cells, e.g. embryonic or regenerative cells, acquire specialized structural and/or functional features that characterize the cells, tissues, or organs of the mature organism or some other relatively stable phase of the organism's life history.; A thin layer of dense material found in various animal tissues interpos…
Unc5c	-2.48521	0.329591	2.8148	-1.90413	5.89491	0.0221882	0.239642	unc-5 netrin receptor C	4360	Axon guidance	GO:0005042; GO:0005886; GO:0006915; GO:0007411; GO:0007420; GO:0016021; GO:0030054; GO:0030334; GO:0033564; GO:0038007; GO:0043005; GO:0043065; GO:0045202	netrin receptor activity; plasma membrane; apoptotic process; axon guidance; brain development; integral component of membrane; cell junction; regulation of cell migration; anterior/posterior axon guidance; netrin-activated signaling pathway; neuron projection; positive regulation of apoptotic process; synapse	MF; CC; BP	Combining with a netrin signal and transmitting the signal from one side of the membrane to the other to initiate a change in cell activity.; The membrane surrounding a cell that separates the cell from its external environment. It consists of a phospholipid bilayer and associated proteins.; A programmed cell death process which begins when a cell receives an internal (e.g. DNA damage) or externa…
Cdnf	-1.39646	1.15129	2.54776	-4.64477	5.88118	0.0223231	0.240357	cerebral dopamine neurotrophic factor			GO:0005615; GO:0005783; GO:0008083; GO:0010469; GO:0031175; GO:0071542	extracellular space; endoplasmic reticulum; growth factor activity; regulation of signaling receptor activity; neuron projection development; dopaminergic neuron differentiation	CC; MF; BP	That part of a multicellular organism outside the cells proper, usually taken to be outside the plasma membranes, and occupied by fluid.; The irregular network of unit membranes, visible only by electron microscopy, that occurs in the cytoplasm of many eukaryotic cells. The membranes form a complex meshwork of tubular channels, which are often expanded into slitlike cavities called cisternae. The…
Dcn	2.00226	1.26047	-0.741785	3.38716	5.85839	0.0225492	0.241676	decorin	4350	TGF-beta signaling pathway	GO:0001822; GO:0001890; GO:0004860; GO:0005518; GO:0005539; GO:0005576; GO:0005578; GO:0005589; GO:0005615; GO:0005737; GO:0006469; GO:0007519; GO:0007568; GO:0009612; GO:0010508; GO:0010596; GO:0014068; GO:0016239; GO:0016525; GO:0019221; GO:0019800; GO:0031012; GO:0032496; GO:0042060; GO:0045944; GO:0046426; GO:0047485; GO:0050840; GO:0051901; GO:0090141; GO:1900747	kidney development; placenta development; protein kinase inhibitor activity; collagen binding; glycosaminoglycan binding; extracellular region; proteinaceous extracellular matrix; collagen type VI trimer; extracellular space; cytoplasm; negative regulation of protein kinase activity; skeletal muscle tissue development; aging; response to mechanical stimulus; positive regulation of autophagy; nega…	BP; MF; CC	The process whose specific outcome is the progression of the kidney over time, from its formation to the mature structure. The kidney is an organ that filters the blood and/or excretes the end products of body metabolism in the form of urine.; The process whose specific outcome is the progression of the placenta over time, from its formation to the mature structure. The placenta is an organ of me…
Akr1c1	-2.9127	-1.1115	1.8012	4.77581	5.85406	0.0225925	0.24177	aldo-keto reductase family 1, member C1			GO:0001758; GO:0004032; GO:0004303; GO:0005496; GO:0005575; GO:0005634; GO:0005737; GO:0005829; GO:0006693; GO:0008106; GO:0008202; GO:0008207; GO:0016229; GO:0016491; GO:0016655; GO:0032052; GO:0042448; GO:0042493; GO:0043627; GO:0044597; GO:0044598; GO:0047006; GO:0047023; GO:0047045; GO:0047086; GO:0048025; GO:0055114; GO:0071395	retinal dehydrogenase activity; alditol:NADP+ 1-oxidoreductase activity; estradiol 17-beta-dehydrogenase activity; steroid binding; cellular_component; nucleus; cytoplasm; cytosol; prostaglandin metabolic process; alcohol dehydrogenase (NADP+) activity; steroid metabolic process; C21-steroid hormone metabolic process; steroid dehydrogenase activity; oxidoreductase activity; oxidoreductase activit…	MF; CC; BP	Catalysis of the reaction: retinal + NAD+ + H2O = retinoate + NADH. Acts on both 11-trans and 13-cis forms of retinal.; Catalysis of the reaction: an alditol + NADP+ = an aldose + NADPH + H+.; Catalysis of the reaction: estradiol-17-beta + NADP+ = estrone + NADPH + H+.; Interacting selectively and non-covalently with a steroid, any of a large group of substances that have in common a ring system …
Cxcl2	3.5924	-0.32747	-3.91987	-0.823639	5.85093	0.0226238	0.241841	C-X-C motif chemokine ligand 2	04060; 04062; 04621	Cytokine-cytokine receptor interaction; Chemokine signaling pathway; NOD-like receptor signaling pathway	GO:0001975; GO:0002237; GO:0002690; GO:0005615; GO:0005623; GO:0006954; GO:0006955; GO:0007186; GO:0007204; GO:0008009; GO:0009408; GO:0010332; GO:0010469; GO:0030593; GO:0030595; GO:0032355; GO:0032496; GO:0042060; GO:0042127; GO:0045236; GO:0051384; GO:0070098; GO:0070997; GO:0071222; GO:0071347; GO:0090023	response to amphetamine; response to molecule of bacterial origin; positive regulation of leukocyte chemotaxis; extracellular space; cell; inflammatory response; immune response; G-protein coupled receptor signaling pathway; positive regulation of cytosolic calcium ion concentration; chemokine activity; response to heat; response to gamma radiation; regulation of signaling receptor activity; neut…	BP; CC; MF	Any process that results in a change in state or activity of a cell or an organism (in terms of movement, secretion, enzyme production, gene expression, etc.) as a result of an amphetamine stimulus. Amphetamines consist of a group of compounds related to alpha-methylphenethylamine.; Any process that results in a change in state or activity of an organism (in terms of movement, secretion, enzyme p…
Bex2	-3.49092	-0.991279	2.49964	-3.1248	5.8347	0.0227872	0.242808	brain expressed X-linked 2			GO:0005634; GO:0005737; GO:0006915; GO:0042981; GO:0051726	nucleus; cytoplasm; apoptotic process; regulation of apoptotic process; regulation of cell cycle	CC; BP	A membrane-bounded organelle of eukaryotic cells in which chromosomes are housed and replicated. In most cells, the nucleus contains all of the cell's chromosomes except the organellar chromosomes, and is the site of RNA synthesis and processing. In some species, or in specialized cell types, RNA metabolism or DNA replication may be absent.; All of the contents of a cell excluding the plasma memb…
Igfbp6	1.66453	2.12406	0.459527	0.910309	5.83406	0.0227936	0.242808	insulin-like growth factor binding protein 6			GO:0001558; GO:0005615; GO:0005737; GO:0005794; GO:0008150; GO:0031994; GO:0031995; GO:0042568; GO:0043567	regulation of cell growth; extracellular space; cytoplasm; Golgi apparatus; biological_process; insulin-like growth factor I binding; insulin-like growth factor II binding; insulin-like growth factor binary complex; regulation of insulin-like growth factor receptor signaling pathway	BP; CC; MF	Any process that modulates the frequency, rate, extent or direction of cell growth.; That part of a multicellular organism outside the cells proper, usually taken to be outside the plasma membranes, and occupied by fluid.; All of the contents of a cell excluding the plasma membrane and nucleus, but including other subcellular structures.; A compound membranous cytoplasmic organelle of eukaryotic …
Slc12a1	2.2455	-0.539932	-2.78543	-4.53849	5.78058	0.0233425	0.246157	solute carrier family 12 member 1			GO:0001822; GO:0005886; GO:0006813; GO:0006814; GO:0006821; GO:0006884; GO:0007588; GO:0008511; GO:0009986; GO:0010107; GO:0015081; GO:0015377; GO:0015378; GO:0015379; GO:0016021; GO:0016101; GO:0016324; GO:0032978; GO:0034220; GO:0035725; GO:0048878; GO:0055064; GO:0055075; GO:0055078; GO:0070062; GO:0070294; GO:0070886; GO:0071475; GO:0071805; GO:1902476	kidney development; plasma membrane; potassium ion transport; sodium ion transport; chloride transport; cell volume homeostasis; excretion; sodium:potassium:chloride symporter activity; cell surface; potassium ion import; sodium ion transmembrane transporter activity; cation:chloride symporter activity; sodium:chloride symporter activity; potassium:chloride symporter activity; integral component …	BP; CC; MF	The process whose specific outcome is the progression of the kidney over time, from its formation to the mature structure. The kidney is an organ that filters the blood and/or excretes the end products of body metabolism in the form of urine.; The membrane surrounding a cell that separates the cell from its external environment. It consists of a phospholipid bilayer and associated proteins.; The …
Zbp1	-1.28841	1.01139	2.2998	-0.594032	5.76156	0.0235414	0.247509	Z-DNA binding protein 1	4623	Cytosolic DNA-sensing pathway	GO:0003677; GO:0003692; GO:0003723; GO:0003726; GO:0005634; GO:0005737; GO:0005829; GO:0042802; GO:0060340	DNA binding; left-handed Z-DNA binding; RNA binding; double-stranded RNA adenosine deaminase activity; nucleus; cytoplasm; cytosol; identical protein binding; positive regulation of type I interferon-mediated signaling pathway	MF; CC; BP	Any molecular function by which a gene product interacts selectively and non-covalently with DNA (deoxyribonucleic acid).; Interacting selectively and non-covalently with DNA in the Z form, i.e. a left-handed helix in which the phosphate backbone zigzags.; Interacting selectively and non-covalently with an RNA molecule or a portion thereof.; Catalysis of the reaction: adenosine + H2O = inosine + …
Npffr2	2.19149	2.04334	-0.148146	-5.05923	5.72519	0.0239278	0.249696	neuropeptide FF receptor 2	4080	Neuroactive ligand-receptor interaction	GO:0004930; GO:0005886; GO:0005887; GO:0007186; GO:0007218; GO:0008188; GO:0015629; GO:0031628; GO:0032870; GO:0042277; GO:0043408; GO:0045761; GO:1901652; GO:2000479	G-protein coupled receptor activity; plasma membrane; integral component of plasma membrane; G-protein coupled receptor signaling pathway; neuropeptide signaling pathway; neuropeptide receptor activity; actin cytoskeleton; opioid receptor binding; cellular response to hormone stimulus; peptide binding; regulation of MAPK cascade; regulation of adenylate cyclase activity; response to peptide; regu…	MF; CC; BP	Combining with an extracellular signal and transmitting the signal across the membrane by activating an associated G-protein; promotes the exchange of GDP for GTP on the alpha subunit of a heterotrimeric G-protein complex.; The membrane surrounding a cell that separates the cell from its external environment. It consists of a phospholipid bilayer and associated proteins.; The component of the pla…
Shisa4	-1.35392	1.2903	2.64422	-3.04607	5.70502	0.0241454	0.250102	shisa family member 4			GO:0004871; GO:0016021	signal transducer activity; integral component of membrane	MF; CC	Conveys a signal across a cell to trigger a change in cell function or state. A signal is a physical entity or change in state that is used to transfer information in order to trigger a response.; The component of a membrane consisting of the gene products and protein complexes having at least some part of their peptide sequence embedded in the hydrophobic region of the membrane.
Zpld1	-0.208187	1.98169	2.18988	-5.73565	5.69022	0.0243065	0.250885	zona pellucida-like domain containing 1
Ryr2	-2.30459	-3.15542	-0.850834	-3.99131	5.68071	0.0244109	0.251261	ryanodine receptor 2	04020; 04260; 04972; 05410; 05412; 05414	Calcium signaling pathway; Cardiac muscle contraction; Pancreatic secretion; Hypertrophic cardiomyopathy (HCM); Arrhythmogenic right ventricular cardiomyopathy (ARVC); Dilated cardiomyopathy	GO:0001666; GO:0002027; GO:0003143; GO:0003220; GO:0003300; GO:0005219; GO:0005262; GO:0005509; GO:0005513; GO:0005515; GO:0005516; GO:0005623; GO:0005635; GO:0005737; GO:0005783; GO:0005790; GO:0005886; GO:0006816; GO:0006874; GO:0007584; GO:0010460; GO:0010881; GO:0010882; GO:0014808; GO:0014850; GO:0015278; GO:0016020; GO:0016021; GO:0016529; GO:0019722; GO:0019899; GO:0019901; GO:0030017; GO:…	response to hypoxia; regulation of heart rate; embryonic heart tube morphogenesis; left ventricular cardiac muscle tissue morphogenesis; cardiac muscle hypertrophy; ryanodine-sensitive calcium-release channel activity; calcium channel activity; calcium ion binding; detection of calcium ion; protein binding; calmodulin binding; cell; nuclear envelope; cytoplasm; endoplasmic reticulum; smooth endop…	BP; MF; CC	Any process that results in a change in state or activity of a cell or an organism (in terms of movement, secretion, enzyme production, gene expression, etc.) as a result of a stimulus indicating lowered oxygen tension. Hypoxia, defined as a decline in O2 levels below normoxic levels of 20.8 - 20.95%, results in metabolic adaptation at both the cellular and organismal level.; Any process that mod…
Mmp10	2.75411	-0.244249	-2.99835	-4.24322	5.67812	0.0244393	0.251287	matrix metallopeptidase 10			GO:0004222; GO:0005578; GO:0006508; GO:0008270; GO:0030334; GO:0030574; GO:0031012	metalloendopeptidase activity; proteinaceous extracellular matrix; proteolysis; zinc ion binding; regulation of cell migration; collagen catabolic process; extracellular matrix	MF; CC; BP	Catalysis of the hydrolysis of internal, alpha-peptide bonds in a polypeptide chain by a mechanism in which water acts as a nucleophile, one or two metal ions hold the water molecule in place, and charged amino acid side chains are ligands for the metal ions.; A layer consisting mainly of proteins (especially collagen) and glycosaminoglycans (mostly as proteoglycans) that forms a sheet underlying…
LOC100911949	1.37015	2.5171	1.14696	-3.92251	5.66823	0.0245485	0.251916	uncharacterized LOC100911949			GO:0005576; GO:0070169; GO:0070175	extracellular region; positive regulation of biomineral tissue development; positive regulation of enamel mineralization	CC; BP	The space external to the outermost structure of a cell. For cells without external protective or external encapsulating structures this refers to space outside of the plasma membrane. This term covers the host cell environment outside an intracellular parasite.; Any process that activates or increases the frequency, rate or extent of biomineral tissue development, the formation of hard tissues t…
Kif28p	0.454013	2.28128	1.82727	-5.05163	5.65791	0.0246631	0.25253	kinesin family member 28, pseudogene			GO:0003777; GO:0005524; GO:0005622; GO:0005871; GO:0005874; GO:0007005; GO:0007018; GO:0008017; GO:0016887; GO:0031966; GO:0072384	microtubule motor activity; ATP binding; intracellular; kinesin complex; microtubule; mitochondrion organization; microtubule-based movement; microtubule binding; ATPase activity; mitochondrial membrane; organelle transport along microtubule	MF; CC; BP	Catalysis of movement along a microtubule, coupled to the hydrolysis of a nucleoside triphosphate (usually ATP).; Interacting selectively and non-covalently with ATP, adenosine 5'-triphosphate, a universally important coenzyme and enzyme regulator.; The living contents of a cell; the matter contained within (but not including) the plasma membrane, usually taken to exclude large vacuoles and masse…
Gjb3	-0.25199	1.96171	2.2137	-4.65551	5.65526	0.0246925	0.25253	gap junction protein, beta 3			GO:0001701; GO:0001890; GO:0003674; GO:0005737; GO:0005911; GO:0005921; GO:0005922; GO:0007154; GO:0007283; GO:0016021; GO:0030054; GO:0043231; GO:0043588; GO:0071300	in utero embryonic development; placenta development; molecular_function; cytoplasm; cell-cell junction; gap junction; connexin complex; cell communication; spermatogenesis; integral component of membrane; cell junction; intracellular membrane-bounded organelle; skin development; cellular response to retinoic acid	BP; MF; CC	The process whose specific outcome is the progression of the embryo in the uterus over time, from formation of the zygote in the oviduct, to birth. An example of this process is found in Mus musculus.; The process whose specific outcome is the progression of the placenta over time, from its formation to the mature structure. The placenta is an organ of metabolic interchange between fetus and moth…
Dpf1	2.96314	1.82866	-1.13448	-4.52887	5.64846	0.0247685	0.252793	double PHD fingers 1			GO:0003674; GO:0003676; GO:0005575; GO:0005737; GO:0006351; GO:0006355; GO:0007399; GO:0008270; GO:0071565	molecular_function; nucleic acid binding; cellular_component; cytoplasm; transcription, DNA-templated; regulation of transcription, DNA-templated; nervous system development; zinc ion binding; nBAF complex	MF; CC; BP	The actions of a single gene product or complex at the molecular level consisting of a single biochemical activity or multiple causally linked biochemical activities. A given gene product may exhibit one or more molecular functions.; Interacting selectively and non-covalently with any nucleic acid.; The part of a cell, extracellular environment or virus in which a gene product is located. A gene …
Slc13a1	-1.05358	1.25698	2.31056	-4.85709	5.64757	0.0247784	0.252793	solute carrier family 13 member 1			GO:0005215; GO:0005887; GO:0006814; GO:0008271; GO:0008272; GO:0015382; GO:0016021; GO:0098656; GO:1902358	transporter activity; integral component of plasma membrane; sodium ion transport; secondary active sulfate transmembrane transporter activity; sulfate transport; sodium:sulfate symporter activity; integral component of membrane; anion transmembrane transport; sulfate transmembrane transport	MF; CC; BP	Enables the directed movement of substances (such as macromolecules, small molecules, ions) into, out of or within a cell, or between cells.; The component of the plasma membrane consisting of the gene products and protein complexes having at least some part of their peptide sequence embedded in the hydrophobic region of the membrane.; The directed movement of sodium ions (Na+) into, out of or wi…
Glt8d2	2.30934	2.13791	-0.17143	-4.19974	5.64253	0.024835	0.253124	glycosyltransferase 8 domain containing 2			GO:0000271; GO:0005794; GO:0016021; GO:0016757	polysaccharide biosynthetic process; Golgi apparatus; integral component of membrane; transferase activity, transferring glycosyl groups	BP; CC; MF	The chemical reactions and pathways resulting in the formation of a polysaccharide, a polymer of many (typically more than 10) monosaccharide residues linked glycosidically.; A compound membranous cytoplasmic organelle of eukaryotic cells, consisting of flattened, ribosome-free vesicles arranged in a more or less regular stack. The Golgi apparatus differs from the endoplasmic reticulum in often h…
Il9r	-2.21457	0.642058	2.85662	-3.99042	5.6142	0.0251555	0.25502	interleukin 9 receptor	04060; 04630; 04640	Cytokine-cytokine receptor interaction; Jak-STAT signaling pathway; Hematopoietic cell lineage	GO:0004919; GO:0005575; GO:0016021; GO:0019983; GO:0030307; GO:0038113; GO:1903955	interleukin-9 receptor activity; cellular_component; integral component of membrane; interleukin-9 binding; positive regulation of cell growth; interleukin-9-mediated signaling pathway; positive regulation of protein targeting to mitochondrion	MF; CC; BP	Combining with interleukin-9 and transmitting the signal from one side of the membrane to the other to initiate a change in cell activity.; The part of a cell, extracellular environment or virus in which a gene product is located. A gene product may be located in one or more parts of a cell and its location may be as specific as a particular macromolecular complex, that is, a stable, persistent a…
Hamp	-4.21487	0.234252	4.44912	7.45918	5.61343	0.0251642	0.25502	hepcidin antimicrobial peptide			GO:0000122; GO:0002262; GO:0003674; GO:0005179; GO:0005507; GO:0005576; GO:0005615; GO:0005634; GO:0005737; GO:0006879; GO:0006953; GO:0007259; GO:0007568; GO:0010039; GO:0010043; GO:0010469; GO:0014704; GO:0033189; GO:0034760; GO:0036017; GO:0042742; GO:0043032; GO:0045179; GO:0045471; GO:0045779; GO:0045944; GO:0050728; GO:0050832; GO:0055072; GO:0060586; GO:0061051; GO:0071222; GO:0071354; GO:…	negative regulation of transcription by RNA polymerase II; myeloid cell homeostasis; molecular_function; hormone activity; copper ion binding; extracellular region; extracellular space; nucleus; cytoplasm; cellular iron ion homeostasis; acute-phase response; JAK-STAT cascade; aging; response to iron ion; response to zinc ion; regulation of signaling receptor activity; intercalated disc; response …	BP; MF; CC	Any process that stops, prevents, or reduces the frequency, rate or extent of transcription mediated by RNA polymerase II.; The process of regulating the proliferation and elimination of myeloid cells such that the total number of myeloid cells within a whole or part of an organism is stable over time in the absence of an outside stimulus.; The actions of a single gene product or complex at the m…
Trim10	2.84163	0.791583	-2.05005	-5.33635	5.61107	0.0251911	0.25502	tripartite motif-containing 10			GO:0003674; GO:0005575; GO:0005737; GO:0008150; GO:0008270; GO:0030218; GO:0045087; GO:0046597	molecular_function; cellular_component; cytoplasm; biological_process; zinc ion binding; erythrocyte differentiation; innate immune response; negative regulation of viral entry into host cell	MF; CC; BP	The actions of a single gene product or complex at the molecular level consisting of a single biochemical activity or multiple causally linked biochemical activities. A given gene product may exhibit one or more molecular functions.; The part of a cell, extracellular environment or virus in which a gene product is located. A gene product may be located in one or more parts of a cell and its locat…
Mthfd1l	2.25209	0.291543	-1.96055	-0.101278	5.60191	0.025296	0.255563	methylenetetrahydrofolate dehydrogenase (NADP+ dependent) 1-like			GO:0001843; GO:0003674; GO:0004329; GO:0004477; GO:0004488; GO:0005524; GO:0005575; GO:0005737; GO:0005739; GO:0006760; GO:0008150; GO:0009113; GO:0009257; GO:0015942; GO:0042803; GO:0046653; GO:0048702; GO:0048703; GO:0055114	neural tube closure; molecular_function; formate-tetrahydrofolate ligase activity; methenyltetrahydrofolate cyclohydrolase activity; methylenetetrahydrofolate dehydrogenase (NADP+) activity; ATP binding; cellular_component; cytoplasm; mitochondrion; folic acid-containing compound metabolic process; biological_process; purine nucleobase biosynthetic process; 10-formyltetrahydrofolate biosynthetic …	BP; MF; CC	The last step in the formation of the neural tube, where the paired neural folds are brought together and fuse at the dorsal midline.; The actions of a single gene product or complex at the molecular level consisting of a single biochemical activity or multiple causally linked biochemical activities. A given gene product may exhibit one or more molecular functions.; Catalysis of the reaction: ATP…
Egfl6	-2.14821	0.92491	3.07312	-2.32549	5.59124	0.0254188	0.256006	EGF-like-domain, multiple 6			GO:0005509; GO:0005578; GO:0005604; GO:0010811; GO:0016020; GO:0030198	calcium ion binding; proteinaceous extracellular matrix; basement membrane; positive regulation of cell-substrate adhesion; membrane; extracellular matrix organization	MF; CC; BP	Interacting selectively and non-covalently with calcium ions (Ca2+).; A layer consisting mainly of proteins (especially collagen) and glycosaminoglycans (mostly as proteoglycans) that forms a sheet underlying or overlying cells such as endothelial and epithelial cells. The proteins are secreted by cells in the vicinity. An example of this component is found in Mus musculus.; A thin layer of dense…
Mansc4	2.82223	1.56996	-1.25227	-4.26615	5.55789	0.0258075	0.257413	MANSC domain containing 4			GO:0016021	integral component of membrane	CC	The component of a membrane consisting of the gene products and protein complexes having at least some part of their peptide sequence embedded in the hydrophobic region of the membrane.
Foxq1	3.51603	2.36776	-1.14826	0.352109	5.55144	0.0258834	0.25782	forkhead box Q1			GO:0000122; GO:0000978; GO:0000981; GO:0001078; GO:0005634; GO:0006351; GO:0006357; GO:0009653; GO:0030154; GO:0031069	negative regulation of transcription by RNA polymerase II; RNA polymerase II proximal promoter sequence-specific DNA binding; RNA polymerase II transcription factor activity, sequence-specific DNA binding; transcriptional repressor activity, RNA polymerase II proximal promoter sequence-specific DNA binding; nucleus; transcription, DNA-templated; regulation of transcription by RNA polymerase II; a…	BP; MF; CC	Any process that stops, prevents, or reduces the frequency, rate or extent of transcription mediated by RNA polymerase II.; Interacting selectively and non-covalently with a specific upstream regulatory DNA sequence (transcription factor recognition sequence or binding site) located in the proximal promoter of a gene transcribed by RNA polymerase II. The proximal promoter is in cis with and relat…
Als2cr12	-2.21149	-0.524698	1.6868	-0.672371	5.54128	0.0260037	0.258266	amyotrophic lateral sclerosis 2 chromosome region 12			GO:0001520; GO:0005737; GO:0035686; GO:0036126	outer dense fiber; cytoplasm; sperm fibrous sheath; sperm flagellum	CC	A supramolecular fiber found in the flagella of mammalian sperm that surrounds the nine microtubule doublets. These dense fibers are stiff and noncontractile. In human, they consist of about 10 major and at least 15 minor proteins, where all major proteins are ODF1, ODF2 or ODF2-related proteins.; All of the contents of a cell excluding the plasma membrane and nucleus, but including other subcell…
Zfp541	-3.24655	-0.34291	2.90364	-2.26898	5.51733	0.0262899	0.259603	zinc finger protein 541			GO:0000118; GO:0003700; GO:0005634; GO:0005667; GO:0006357; GO:0008134; GO:0044212	histone deacetylase complex; DNA binding transcription factor activity; nucleus; transcription factor complex; regulation of transcription by RNA polymerase II; transcription factor binding; transcription regulatory region DNA binding	CC; MF; BP	A protein complex that possesses histone deacetylase activity.; Interacting selectively and non-covalently with a specific DNA sequence (sometimes referred to as a motif) within the regulatory region of a gene in order to modulate transcription.; A membrane-bounded organelle of eukaryotic cells in which chromosomes are housed and replicated. In most cells, the nucleus contains all of the cell's c…
Cyp4f18	3.01822	-0.0403274	-3.05855	-2.57623	5.5168	0.0262963	0.259603	cytochrome P450, family 4, subfamily f, polypeptide 18	00590; 01100	Arachidonic acid metabolism; Metabolic pathways	GO:0004497; GO:0005506; GO:0005789; GO:0016021; GO:0016705; GO:0020037; GO:0031090; GO:0036101; GO:0050051; GO:0052871; GO:0055114	monooxygenase activity; iron ion binding; endoplasmic reticulum membrane; integral component of membrane; oxidoreductase activity, acting on paired donors, with incorporation or reduction of molecular oxygen; heme binding; organelle membrane; leukotriene B4 catabolic process; leukotriene-B4 20-monooxygenase activity; alpha-tocopherol omega-hydroxylase activity; oxidation-reduction process	MF; CC; BP	Catalysis of the incorporation of one atom from molecular oxygen into a compound and the reduction of the other atom of oxygen to water.; Interacting selectively and non-covalently with iron (Fe) ions.; The lipid bilayer surrounding the endoplasmic reticulum.; The component of a membrane consisting of the gene products and protein complexes having at least some part of their peptide sequence embe…
Ghrl	3.1919	1.645	-1.54691	-4.1388	5.51125	0.0263632	0.259764	ghrelin and obestatin prepropeptide			GO:0000187; GO:0001664; GO:0001696; GO:0001937; GO:0005179; GO:0005576; GO:0005615; GO:0005737; GO:0007186; GO:0007204; GO:0008154; GO:0008343; GO:0009725; GO:0009755; GO:0010469; GO:0016358; GO:0016608; GO:0030296; GO:0030424; GO:0031667; GO:0031768; GO:0032024; GO:0032095; GO:0032097; GO:0032100; GO:0032691; GO:0035483; GO:0035774; GO:0040010; GO:0040013; GO:0042127; GO:0042322; GO:0042536; GO:…	activation of MAPK activity; G-protein coupled receptor binding; gastric acid secretion; negative regulation of endothelial cell proliferation; hormone activity; extracellular region; extracellular space; cytoplasm; G-protein coupled receptor signaling pathway; positive regulation of cytosolic calcium ion concentration; actin polymerization or depolymerization; adult feeding behavior; response to…	BP; MF; CC	The initiation of the activity of the inactive enzyme MAP kinase (MAPK).; Interacting selectively and non-covalently with a G-protein coupled receptor.; The regulated release of gastric acid (hydrochloric acid) by parietal or oxyntic cells during digestion.; Any process that stops, prevents, or reduces the rate or extent of endothelial cell proliferation.; The action characteristic of a hormone, …
Cd3g	2.87351	2.27267	-0.600843	-2.08525	5.50707	0.0264136	0.259879	CD3g molecule	04640; 04660; 05142	Hematopoietic cell lineage; T cell receptor signaling pathway; Chagas disease (American trypanosomiasis)	GO:0002250; GO:0003674; GO:0004888; GO:0005575; GO:0007163; GO:0007166; GO:0008150; GO:0015031; GO:0016021; GO:0042105; GO:0042803; GO:0046982; GO:0051260; GO:0070228	adaptive immune response; molecular_function; transmembrane signaling receptor activity; cellular_component; establishment or maintenance of cell polarity; cell surface receptor signaling pathway; biological_process; protein transport; integral component of membrane; alpha-beta T cell receptor complex; protein homodimerization activity; protein heterodimerization activity; protein homooligomeriza…	BP; MF; CC	An immune response mediated by cells expressing specific receptors for antigen produced through a somatic diversification process, and allowing for an enhanced secondary response to subsequent exposures to the same antigen (immunological memory).; The actions of a single gene product or complex at the molecular level consisting of a single biochemical activity or multiple causally linked biochemi…
Sccpdh	0.914307	2.06645	1.15215	2.93674	5.49707	0.0265349	0.260462	saccharopine dehydrogenase (putative)			GO:0005739; GO:0005811; GO:0005886; GO:0009247; GO:0016491; GO:0030496; GO:0055114	mitochondrion; lipid droplet; plasma membrane; glycolipid biosynthetic process; oxidoreductase activity; midbody; oxidation-reduction process	CC; BP; MF	A semiautonomous, self replicating organelle that occurs in varying numbers, shapes, and sizes in the cytoplasm of virtually all eukaryotic cells. It is notably the site of tissue respiration.; An intracellular non-membrane-bounded organelle comprising a matrix of coalesced lipids surrounded by a phospholipid monolayer. May include associated proteins.; The membrane surrounding a cell that separa…
Ccl11	-2.44538	-0.650733	1.79465	-5.06599	5.49257	0.0265898	0.260567	C-C motif chemokine ligand 11	4062	Chemokine signaling pathway	GO:0001938; GO:0002544; GO:0002548; GO:0002551; GO:0005576; GO:0005615; GO:0005622; GO:0006954; GO:0007010; GO:0007015; GO:0007186; GO:0008009; GO:0008360; GO:0010469; GO:0030335; GO:0030593; GO:0030838; GO:0031728; GO:0035962; GO:0043547; GO:0045766; GO:0046983; GO:0048018; GO:0048020; GO:0048245; GO:0048247; GO:0060444; GO:0060763; GO:0070098; GO:0070371; GO:0070374; GO:0070670; GO:0071346; GO:…	positive regulation of endothelial cell proliferation; chronic inflammatory response; monocyte chemotaxis; mast cell chemotaxis; extracellular region; extracellular space; intracellular; inflammatory response; cytoskeleton organization; actin filament organization; G-protein coupled receptor signaling pathway; chemokine activity; regulation of cell shape; regulation of signaling receptor activity…	BP; CC; MF	Any process that activates or increases the rate or extent of endothelial cell proliferation.; Inflammation of prolonged duration (weeks or months) in which active inflammation, tissue destruction, and attempts at repair are proceeding simultaneously. Although it may follow acute inflammation, chronic inflammation frequently begins insidiously, as a low-grade, smoldering, often asymptomatic respo…
Efemp1	1.33842	2.48506	1.14665	0.0228271	5.47168	0.0268461	0.261681	EGF containing fibulin extracellular matrix protein 1			GO:0005006; GO:0005154; GO:0005509; GO:0005515; GO:0005576; GO:0005604; GO:0005615; GO:0005737; GO:0006355; GO:0007173; GO:0008083; GO:0008150; GO:0008284; GO:0010469; GO:0010977; GO:0018108; GO:0031012; GO:0031346; GO:0032331; GO:0043010; GO:0048048; GO:0048050; GO:1903975	epidermal growth factor-activated receptor activity; epidermal growth factor receptor binding; calcium ion binding; protein binding; extracellular region; basement membrane; extracellular space; cytoplasm; regulation of transcription, DNA-templated; epidermal growth factor receptor signaling pathway; growth factor activity; biological_process; positive regulation of cell proliferation; regulation…	MF; CC; BP	Combining with an epidermal growth factor and transmitting the signal across the plasma membrane to initiate a change in cell activity.; Interacting selectively and non-covalently with the epidermal growth factor receptor.; Interacting selectively and non-covalently with calcium ions (Ca2+).; Interacting selectively and non-covalently with any protein or protein complex (a complex of two or more …
Arhgef33	2.07301	0.535239	-1.53777	-5.05827	5.4524	0.0270852	0.261745	Rho guanine nucleotide exchange factor 33			GO:0005089; GO:0035023	Rho guanyl-nucleotide exchange factor activity; regulation of Rho protein signal transduction	MF; BP	Stimulates the exchange of guanyl nucleotides associated with a GTPase of the Rho family. Under normal cellular physiological conditions, the concentration of GTP is higher than that of GDP, favoring the replacement of GDP by GTP in association with the GTPase.; Any process that modulates the frequency, rate or extent of Rho protein signal transduction.
Casz1	2.54486	0.993016	-1.55185	-1.02462	5.45148	0.0270966	0.261745	castor zinc finger 1			GO:0003676; GO:0005654; GO:0005829; GO:0006351; GO:0043231; GO:0045664; GO:0045665; GO:0045893; GO:0060040; GO:0060223; GO:0060226; GO:1902870	nucleic acid binding; nucleoplasm; cytosol; transcription, DNA-templated; intracellular membrane-bounded organelle; regulation of neuron differentiation; negative regulation of neuron differentiation; positive regulation of transcription, DNA-templated; retinal bipolar neuron differentiation; retinal rod cell fate commitment; negative regulation of retinal cone cell fate commitment; negative regu…	MF; CC; BP	Interacting selectively and non-covalently with any nucleic acid.; That part of the nuclear content other than the chromosomes or the nucleolus.; The part of the cytoplasm that does not contain organelles but which does contain other particulate matter, such as protein complexes.; The cellular synthesis of RNA on a template of DNA.; Organized structure of distinctive morphology and function, boun…
Rep15	-1.49292	1.43504	2.92796	-4.47131	5.4288	0.0273815	0.262334	RAB15 effector protein			GO:0001881; GO:0010008; GO:0033572; GO:0048471; GO:0055037	receptor recycling; endosome membrane; transferrin transport; perinuclear region of cytoplasm; recycling endosome	BP; CC	The process that results in the return of receptor molecules to an active state and an active cellular location after they have been stimulated by a ligand. An active state is when the receptor is ready to receive a signal.; The lipid bilayer surrounding an endosome.; The directed movement of transferrin into, out of or within a cell, or between cells, by means of some agent such as a transporter…
Fabp6	-3.4033	0.111009	3.51431	-4.09192	5.42832	0.0273876	0.262334	fatty acid binding protein 6	3320	PPAR signaling pathway	GO:0005504; GO:0005737; GO:0005829; GO:0006869; GO:0008202; GO:0008289; GO:0016020; GO:0032052	fatty acid binding; cytoplasm; cytosol; lipid transport; steroid metabolic process; lipid binding; membrane; bile acid binding	MF; CC; BP	Interacting selectively and non-covalently with fatty acids, aliphatic monocarboxylic acids liberated from naturally occurring fats and oils by hydrolysis.; All of the contents of a cell excluding the plasma membrane and nucleus, but including other subcellular structures.; The part of the cytoplasm that does not contain organelles but which does contain other particulate matter, such as protein …
Larp6	0.547657	2.04484	1.49718	-4.71522	5.42478	0.0274323	0.262334	La ribonucleoprotein domain family, member 6			GO:0005634; GO:0005844; GO:0006396; GO:0017022; GO:0032967; GO:0035613; GO:0045727; GO:0048027; GO:1902416; GO:1990825	nucleus; polysome; RNA processing; myosin binding; positive regulation of collagen biosynthetic process; RNA stem-loop binding; positive regulation of translation; mRNA 5'-UTR binding; positive regulation of mRNA binding; sequence-specific mRNA binding	CC; BP; MF	A membrane-bounded organelle of eukaryotic cells in which chromosomes are housed and replicated. In most cells, the nucleus contains all of the cell's chromosomes except the organellar chromosomes, and is the site of RNA synthesis and processing. In some species, or in specialized cell types, RNA metabolism or DNA replication may be absent.; A multiribosomal structure representing a linear array …
Fndc1	-0.0376525	2.27934	2.31699	-0.408343	5.42467	0.0274337	0.262334	fibronectin type III domain containing 1			GO:0001934; GO:0005576; GO:0005737; GO:0005886; GO:0005911; GO:0010666; GO:0016607; GO:0031966; GO:0051223; GO:0071456	positive regulation of protein phosphorylation; extracellular region; cytoplasm; plasma membrane; cell-cell junction; positive regulation of cardiac muscle cell apoptotic process; nuclear speck; mitochondrial membrane; regulation of protein transport; cellular response to hypoxia	BP; CC	Any process that activates or increases the frequency, rate or extent of addition of phosphate groups to amino acids within a protein.; The space external to the outermost structure of a cell. For cells without external protective or external encapsulating structures this refers to space outside of the plasma membrane. This term covers the host cell environment outside an intracellular parasite.;…
LOC498826	-3.47292	-1.73731	1.73562	-3.65857	5.42237	0.0274628	0.262334	LRRGT00165			GO:0003727; GO:0032197	single-stranded RNA binding; transposition, RNA-mediated	MF; BP	Interacting selectively and non-covalently with single-stranded RNA.; Any process involved in a type of transpositional recombination which occurs via an RNA intermediate.
Chit1	-0.602946	1.42529	2.02824	-5.65084	5.41283	0.0275843	0.262388	chitinase 1	520	Amino sugar and nucleotide sugar metabolism	GO:0004568; GO:0005576; GO:0005615; GO:0005975; GO:0006032; GO:0008061; GO:0008843	chitinase activity; extracellular region; extracellular space; carbohydrate metabolic process; chitin catabolic process; chitin binding; endochitinase activity	MF; CC; BP	Catalysis of the hydrolysis of (1->4)-beta linkages of N-acetyl-D-glucosamine (GlcNAc) polymers of chitin and chitodextrins.; The space external to the outermost structure of a cell. For cells without external protective or external encapsulating structures this refers to space outside of the plasma membrane. This term covers the host cell environment outside an intracellular parasite.; That part…
Sell	2.29993	-0.483446	-2.78337	-0.0939424	5.37565	0.0280633	0.264335	selectin L	4514	Cell adhesion molecules (CAMs)	GO:0002020; GO:0005509; GO:0005886; GO:0005887; GO:0009897; GO:0009986; GO:0016339; GO:0033198; GO:0034201; GO:0042981; GO:0050839; GO:0050901; GO:0051861; GO:0055093; GO:0070492; GO:0070543; GO:0090023	protease binding; calcium ion binding; plasma membrane; integral component of plasma membrane; external side of plasma membrane; cell surface; calcium-dependent cell-cell adhesion via plasma membrane cell adhesion molecules; response to ATP; response to oleic acid; regulation of apoptotic process; cell adhesion molecule binding; leukocyte tethering or rolling; glycolipid binding; response to hype…	MF; CC; BP	Interacting selectively and non-covalently with any protease or peptidase.; Interacting selectively and non-covalently with calcium ions (Ca2+).; The membrane surrounding a cell that separates the cell from its external environment. It consists of a phospholipid bilayer and associated proteins.; The component of the plasma membrane consisting of the gene products and protein complexes having at l…
Gdf15	-3.26653	-0.746726	2.5198	3.67422	5.36894	0.0281509	0.264364	growth differentiation factor 15			GO:0005125; GO:0005160; GO:0005615; GO:0005634; GO:0005737; GO:0005794; GO:0008083; GO:0010469; GO:0010862; GO:0030509; GO:0042981; GO:0043408; GO:0048468; GO:0060395; GO:1901741	cytokine activity; transforming growth factor beta receptor binding; extracellular space; nucleus; cytoplasm; Golgi apparatus; growth factor activity; regulation of signaling receptor activity; positive regulation of pathway-restricted SMAD protein phosphorylation; BMP signaling pathway; regulation of apoptotic process; regulation of MAPK cascade; cell development; SMAD protein signal transductio…	MF; CC; BP	Functions to control the survival, growth, differentiation and effector function of tissues and cells.; Interacting selectively and non-covalently with the transforming growth factor beta receptor.; That part of a multicellular organism outside the cells proper, usually taken to be outside the plasma membranes, and occupied by fluid.; A membrane-bounded organelle of eukaryotic cells in which chro…
Steap2	2.81559	2.10422	-0.711373	-0.96074	5.36247	0.0282356	0.264657	STEAP2 metalloreductase			GO:0005215; GO:0005768; GO:0005769; GO:0005829; GO:0005886; GO:0005887; GO:0006893; GO:0006897; GO:0008823; GO:0009725; GO:0015677; GO:0030140; GO:0030173; GO:0045055; GO:0052851; GO:0055114; GO:0098706	transporter activity; endosome; early endosome; cytosol; plasma membrane; integral component of plasma membrane; Golgi to plasma membrane transport; endocytosis; cupric reductase activity; response to hormone; copper ion import; trans-Golgi network transport vesicle; integral component of Golgi membrane; regulated exocytosis; ferric-chelate reductase (NADPH) activity; oxidation-reduction process;…	MF; CC; BP	Enables the directed movement of substances (such as macromolecules, small molecules, ions) into, out of or within a cell, or between cells.; A vacuole to which materials ingested by endocytosis are delivered.; A membrane-bounded organelle that receives incoming material from primary endocytic vesicles that have been generated by clathrin-dependent and clathrin-independent endocytosis; vesicles f…
Fcnb	3.26498	0.735232	-2.52975	1.7794	5.34812	0.0284246	0.264657	ficolin B			GO:0001664; GO:0001867; GO:0002752; GO:0005576; GO:0005581; GO:0007186; GO:0008329; GO:0030246; GO:0031232; GO:0033691; GO:0034394; GO:0043654; GO:0046597; GO:0046872; GO:0097367; GO:2000484	G-protein coupled receptor binding; complement activation, lectin pathway; cell surface pattern recognition receptor signaling pathway; extracellular region; collagen trimer; G-protein coupled receptor signaling pathway; signaling pattern recognition receptor activity; carbohydrate binding; extrinsic component of external side of plasma membrane; sialic acid binding; protein localization to cell …	MF; BP; CC	Interacting selectively and non-covalently with a G-protein coupled receptor.; Any process involved in the activation of any of the steps of the lectin pathway of the complement cascade which allows for the direct killing of microbes and the regulation of other immune processes.; Any series of molecular signals generated as a consequence of a cell surface pattern recognition receptor (PRR) bindin…
Epha7	-3.19731	-0.995092	2.20222	-4.11653	5.33731	0.028568	0.265104	Eph receptor A7	4360	Axon guidance	GO:0001934; GO:0004709; GO:0004713; GO:0004714; GO:0004871; GO:0004888; GO:0005003; GO:0005004; GO:0005005; GO:0005515; GO:0005524; GO:0005737; GO:0005887; GO:0006915; GO:0007275; GO:0007420; GO:0008046; GO:0009968; GO:0016310; GO:0018108; GO:0022407; GO:0030154; GO:0030425; GO:0031290; GO:0031434; GO:0031594; GO:0031952; GO:0033674; GO:0043005; GO:0043025; GO:0043065; GO:0043066; GO:0043235; GO:…	positive regulation of protein phosphorylation; MAP kinase kinase kinase activity; protein tyrosine kinase activity; transmembrane receptor protein tyrosine kinase activity; signal transducer activity; transmembrane signaling receptor activity; ephrin receptor activity; GPI-linked ephrin receptor activity; transmembrane-ephrin receptor activity; protein binding; ATP binding; cytoplasm; integral c…	BP; MF; CC	Any process that activates or increases the frequency, rate or extent of addition of phosphate groups to amino acids within a protein.; Catalysis of the phosphorylation and activation of a MAP kinase kinase; each MAP kinase kinase can be phosphorylated by any of several MAP kinase kinase kinases.; Catalysis of the reaction: ATP + a protein tyrosine = ADP + protein tyrosine phosphate.; Combining w…
Lhx1	-2.15418	-2.39017	-0.235993	-5.13839	5.32222	0.0287697	0.266136	LIM homeobox 1			GO:0001158; GO:0001655; GO:0001656; GO:0001657; GO:0001658; GO:0001702; GO:0001705; GO:0001706; GO:0001822; GO:0001823; GO:0003700; GO:0005622; GO:0005634; GO:0006366; GO:0007267; GO:0007389; GO:0008045; GO:0009653; GO:0009791; GO:0009880; GO:0009948; GO:0009952; GO:0009953; GO:0010468; GO:0010842; GO:0021510; GO:0021517; GO:0021527; GO:0021537; GO:0021549; GO:0021702; GO:0021871; GO:0021937; GO:…	enhancer sequence-specific DNA binding; urogenital system development; metanephros development; ureteric bud development; branching involved in ureteric bud morphogenesis; gastrulation with mouth forming second; ectoderm formation; endoderm formation; kidney development; mesonephros development; DNA binding transcription factor activity; intracellular; nucleus; transcription by RNA polymerase II;…	MF; BP; CC	Interacting selectively and non-covalently with a specific sequence of DNA that is part of an enhancer, a transcription regulatory region that is somewhat distal from the core promoter and which enhances transcription from that promoter.; The process whose specific outcome is the progression of the urogenital system over time, from its formation to the mature structure.; The process whose specifi…
Clec4e	3.86375	1.09559	-2.76816	-2.12283	5.32193	0.0287735	0.266136	C-type lectin domain family 4, member E			GO:0002292; GO:0006955; GO:0016021; GO:0030246; GO:0038023; GO:0038094; GO:0042742; GO:0045087; GO:0050715	T cell differentiation involved in immune response; immune response; integral component of membrane; carbohydrate binding; signaling receptor activity; Fc-gamma receptor signaling pathway; defense response to bacterium; innate immune response; positive regulation of cytokine secretion	BP; CC; MF	The process in which an antigenically naive T cell acquires the specialized features of an effector, regulatory, or memory T cell as part of an immune response. Effector T cells include cells which provide T cell help or exhibit cytotoxicity towards other cells.; Any immune system process that functions in the calibrated response of an organism to a potential internal or invasive threat.; The com…
Wbp2nl	-3.19552	-1.95921	1.23631	-4.4688	5.29537	0.0291328	0.267594	WBP2 N-terminal like			GO:0000979; GO:0001105; GO:0005634; GO:0007343; GO:0031490; GO:0033011; GO:0035038; GO:0035039; GO:0036126; GO:0045893; GO:0050699; GO:0061827	RNA polymerase II core promoter sequence-specific DNA binding; RNA polymerase II transcription coactivator activity; nucleus; egg activation; chromatin DNA binding; perinuclear theca; female pronucleus assembly; male pronucleus assembly; sperm flagellum; positive regulation of transcription, DNA-templated; WW domain binding; sperm head	MF; CC; BP	Interacting selectively and non-covalently with a DNA sequence that is part of the core promoter of a RNA polymerase II-transcribed gene.; Interacting selectively and non-covalently with an RNA polymerase II (RNAP II) regulatory transcription factor and also with the RNAP II basal transcription machinery in order to increase the frequency, rate or extent of transcription. Cofactors generally do n…
Tshr	-2.16102	-1.62897	0.532049	-5.62798	5.29318	0.0291625	0.267612	thyroid stimulating hormone receptor	04080; 05320	Neuroactive ligand-receptor interaction; Autoimmune thyroid disease	GO:0004996; GO:0005622; GO:0005886; GO:0005887; GO:0007166; GO:0007189; GO:0007190; GO:0007399; GO:0008284; GO:0008528; GO:0009755; GO:0016323; GO:0030819; GO:0038023; GO:0038194; GO:0043235; GO:0044877; GO:0045121; GO:0045762; GO:1904588; GO:1905229	thyroid-stimulating hormone receptor activity; intracellular; plasma membrane; integral component of plasma membrane; cell surface receptor signaling pathway; adenylate cyclase-activating G-protein coupled receptor signaling pathway; activation of adenylate cyclase activity; nervous system development; positive regulation of cell proliferation; G-protein coupled peptide receptor activity; hormone…	MF; CC; BP	Combining with thyroid-stimulating hormone to initiate a change in cell activity.; The living contents of a cell; the matter contained within (but not including) the plasma membrane, usually taken to exclude large vacuoles and masses of secretory or ingested material. In eukaryotes it includes the nucleus and cytoplasm.; The membrane surrounding a cell that separates the cell from its external en…
Alpi	-1.39658	2.01492	3.4115	-4.85931	5.28744	0.029241	0.267792	alkaline phosphatase, intestinal	00790; 01100	Folate biosynthesis; Metabolic pathways	GO:0000287; GO:0002020; GO:0004035; GO:0005515; GO:0005886; GO:0006793; GO:0008270; GO:0009897; GO:0016021; GO:0016311; GO:0031225; GO:0042803; GO:0071773	magnesium ion binding; protease binding; alkaline phosphatase activity; protein binding; plasma membrane; phosphorus metabolic process; zinc ion binding; external side of plasma membrane; integral component of membrane; dephosphorylation; anchored component of membrane; protein homodimerization activity; cellular response to BMP stimulus	MF; CC; BP	Interacting selectively and non-covalently with magnesium (Mg) ions.; Interacting selectively and non-covalently with any protease or peptidase.; Catalysis of the reaction: an orthophosphoric monoester + H2O = an alcohol + phosphate, with an alkaline pH optimum.; Interacting selectively and non-covalently with any protein or protein complex (a complex of two or more proteins that may include othe…
Lypd8	-0.69189	2.14814	2.84003	-3.01594	5.28621	0.0292579	0.267792	LY6/PLAUR domain containing 8			GO:0005615; GO:0050829	extracellular space; defense response to Gram-negative bacterium	CC; BP	That part of a multicellular organism outside the cells proper, usually taken to be outside the plasma membranes, and occupied by fluid.; Reactions triggered in response to the presence of a Gram-negative bacterium that act to protect the cell or organism.
Cpa2	1.59779	2.34138	0.743588	-3.5552	5.27778	0.0293737	0.26861	carboxypeptidase A2	04972; 04974	Pancreatic secretion; Protein digestion and absorption	GO:0004180; GO:0004181; GO:0005515; GO:0005576; GO:0005615; GO:0006508; GO:0008270	carboxypeptidase activity; metallocarboxypeptidase activity; protein binding; extracellular region; extracellular space; proteolysis; zinc ion binding	MF; CC; BP	Catalysis of the hydrolysis of the terminal or penultimate peptide bond at the C-terminal end of a peptide or polypeptide.; Catalysis of the hydrolysis of C-terminal amino acid residues from a polypeptide chain by a mechanism in which water acts as a nucleophile, one or two metal ions hold the water molecule in place, and charged amino acid side chains are ligands for the metal ions.; Interacting…
Zmat4	-0.60395	1.51519	2.11914	-5.61788	5.27001	0.0294809	0.269005	zinc finger, matrin type 4			GO:0002039; GO:0003723; GO:0072332	p53 binding; RNA binding; intrinsic apoptotic signaling pathway by p53 class mediator	MF; BP	Interacting selectively and non-covalently with one of the p53 family of proteins.; Interacting selectively and non-covalently with an RNA molecule or a portion thereof.; A series of molecular signals in which an intracellular signal is conveyed to trigger the apoptotic death of a cell. The pathway is induced by the cell cycle regulator phosphoprotein p53, or an equivalent protein, and ends when …
Slc24a2	1.85351	-0.254235	-2.10775	-5.4068	5.25348	0.0297104	0.269666	solute carrier family 24 member 2			GO:0005262; GO:0005509; GO:0005887; GO:0006813; GO:0006816; GO:0006874; GO:0007601; GO:0007612; GO:0007613; GO:0008273; GO:0015293; GO:0016020; GO:0016151; GO:0030145; GO:0030955; GO:0031226; GO:0031402; GO:0034220; GO:0035725; GO:0046870; GO:0046983; GO:0060291; GO:0060292; GO:0070588	calcium channel activity; calcium ion binding; integral component of plasma membrane; potassium ion transport; calcium ion transport; cellular calcium ion homeostasis; visual perception; learning; memory; calcium, potassium:sodium antiporter activity; symporter activity; membrane; nickel cation binding; manganese ion binding; potassium ion binding; intrinsic component of plasma membrane; sodium i…	MF; CC; BP	Enables the facilitated diffusion of a calcium ion (by an energy-independent process) involving passage through a transmembrane aqueous pore or channel without evidence for a carrier-mediated mechanism.; Interacting selectively and non-covalently with calcium ions (Ca2+).; The component of the plasma membrane consisting of the gene products and protein complexes having at least some part of their…
Thbs1	2.50448	0.867853	-1.63663	4.06848	5.25315	0.029715	0.269666	thrombospondin 1	04145; 04350; 04510; 04512; 05144	Phagosome; TGF-beta signaling pathway; Focal adhesion; ECM-receptor interaction; Malaria	GO:0000187; GO:0001786; GO:0001937; GO:0001953; GO:0001968; GO:0002040; GO:0002544; GO:0002581; GO:0002605; GO:0003151; GO:0003197; GO:0003417; GO:0005178; GO:0005576; GO:0005577; GO:0005615; GO:0005737; GO:0005783; GO:0006954; GO:0006955; GO:0007050; GO:0008201; GO:0008284; GO:0009612; GO:0009749; GO:0009897; GO:0009986; GO:0010595; GO:0010596; GO:0010748; GO:0010751; GO:0010754; GO:0010757; GO:…	activation of MAPK activity; phosphatidylserine binding; negative regulation of endothelial cell proliferation; negative regulation of cell-matrix adhesion; fibronectin binding; sprouting angiogenesis; chronic inflammatory response; negative regulation of antigen processing and presentation of peptide or polysaccharide antigen via MHC class II; negative regulation of dendritic cell antigen proces…	BP; MF; CC	The initiation of the activity of the inactive enzyme MAP kinase (MAPK).; Interacting selectively and non-covalently with phosphatidylserine, a class of glycophospholipids in which a phosphatidyl group is esterified to the hydroxyl group of L-serine.; Any process that stops, prevents, or reduces the rate or extent of endothelial cell proliferation.; Any process that stops, prevents, or reduces th…
Ipcef1	2.56086	1.62489	-0.93597	-3.92181	5.24283	0.0298595	0.269906	interaction protein for cytohesin exchange factors 1			GO:0005515; GO:0005829; GO:0005886; GO:0019904	protein binding; cytosol; plasma membrane; protein domain specific binding	MF; CC	Interacting selectively and non-covalently with any protein or protein complex (a complex of two or more proteins that may include other nonprotein molecules).; The part of the cytoplasm that does not contain organelles but which does contain other particulate matter, such as protein complexes.; The membrane surrounding a cell that separates the cell from its external environment. It consists of …
Ceacam18	2.32169	2.21383	-0.107854	-3.10699	5.24131	0.0298808	0.269906	carcinoembryonic antigen-related cell adhesion molecule 18			GO:0016021	integral component of membrane	CC	The component of a membrane consisting of the gene products and protein complexes having at least some part of their peptide sequence embedded in the hydrophobic region of the membrane.
Lad1	-1.48264	0.604269	2.08691	-1.48048	5.22259	0.0301454	0.270947	ladinin 1			GO:0005198; GO:0005604; GO:0015629; GO:0045296	structural molecule activity; basement membrane; actin cytoskeleton; cadherin binding	MF; CC	The action of a molecule that contributes to the structural integrity of a complex or its assembly within or outside a cell.; A thin layer of dense material found in various animal tissues interposed between the cells and the adjacent connective tissue. It consists of the basal lamina plus an associated layer of reticulin fibers.; The part of the cytoskeleton (the internal framework of a cell) co…
LOC100911692	-1.06049	2.14017	3.20067	-1.30421	5.21055	0.0303169	0.271578	EF-hand calcium-binding domain-containing protein 4A-like			GO:0002115; GO:0005509	store-operated calcium entry; calcium ion binding	BP; MF	A calcium ion entry mechanism in the plasma membrane activated by the depletion of calcium ion from the internal calcium ion store in the endoplasmic reticulum.; Interacting selectively and non-covalently with calcium ions (Ca2+).
Nr0b2	-2.49373	-0.811064	1.68266	3.60394	5.19586	0.0305279	0.272403	nuclear receptor subfamily 0, group B, member 2	4976	Bile secretion	GO:0000122; GO:0003677; GO:0003707; GO:0003714; GO:0005634; GO:0005737; GO:0006351; GO:0007219; GO:0008134; GO:0009749; GO:0010628; GO:0010629; GO:0019904; GO:0031100; GO:0032024; GO:0032991; GO:0042803; GO:0042974; GO:0042975; GO:0043401; GO:0043433; GO:0044877; GO:0045892; GO:0046965; GO:0046966	negative regulation of transcription by RNA polymerase II; DNA binding; steroid hormone receptor activity; transcription corepressor activity; nucleus; cytoplasm; transcription, DNA-templated; Notch signaling pathway; transcription factor binding; response to glucose; positive regulation of gene expression; negative regulation of gene expression; protein domain specific binding; animal organ rege…	BP; MF; CC	Any process that stops, prevents, or reduces the frequency, rate or extent of transcription mediated by RNA polymerase II.; Any molecular function by which a gene product interacts selectively and non-covalently with DNA (deoxyribonucleic acid).; Combining with a steroid hormone and transmitting the signal within the cell to initiate a change in cell activity or function.; Interacting selectively…
Neurl1	-0.0944115	2.18518	2.27959	-4.44264	5.18116	0.0307409	0.27305	neuralized E3 ubiquitin protein ligase 1			GO:0003674; GO:0004842; GO:0005575; GO:0005737; GO:0005886; GO:0006417; GO:0006513; GO:0007288; GO:0007420; GO:0007519; GO:0007595; GO:0008285; GO:0014069; GO:0030317; GO:0043065; GO:0043197; GO:0043204; GO:0045183; GO:0045741; GO:0045746; GO:0048170; GO:0051491; GO:0060999; GO:0061630; GO:0071230; GO:0090129; GO:0097440	molecular_function; ubiquitin-protein transferase activity; cellular_component; cytoplasm; plasma membrane; regulation of translation; protein monoubiquitination; sperm axoneme assembly; brain development; skeletal muscle tissue development; lactation; negative regulation of cell proliferation; postsynaptic density; flagellated sperm motility; positive regulation of apoptotic process; dendritic s…	MF; CC; BP	The actions of a single gene product or complex at the molecular level consisting of a single biochemical activity or multiple causally linked biochemical activities. A given gene product may exhibit one or more molecular functions.; Catalysis of the transfer of ubiquitin from one protein to another via the reaction X-Ub + Y --> Y-Ub + X, where both X-Ub and Y-Ub are covalent linkages.; The part …
Uchl1	-0.187969	2.5426	2.73057	-4.244	5.14486	0.0312744	0.275064	ubiquitin C-terminal hydrolase L1	5012	Parkinson's disease	GO:0002931; GO:0004197; GO:0004843; GO:0005654; GO:0005737; GO:0005789; GO:0005829; GO:0005886; GO:0006511; GO:0007409; GO:0007412; GO:0007628; GO:0008242; GO:0008283; GO:0016579; GO:0016874; GO:0019233; GO:0019896; GO:0030424; GO:0031625; GO:0031694; GO:0042755; GO:0043025; GO:0043130; GO:0043209; GO:0043407; GO:0044306; GO:0048747; GO:0050905; GO:1904115	response to ischemia; cysteine-type endopeptidase activity; thiol-dependent ubiquitin-specific protease activity; nucleoplasm; cytoplasm; endoplasmic reticulum membrane; cytosol; plasma membrane; ubiquitin-dependent protein catabolic process; axonogenesis; axon target recognition; adult walking behavior; omega peptidase activity; cell proliferation; protein deubiquitination; ligase activity; sens…	BP; MF; CC	Any process that results in a change in state or activity of an organism (in terms of movement, secretion, enzyme production, gene expression, etc.) as a result of a inadequate blood supply.; Catalysis of the hydrolysis of internal, alpha-peptide bonds in a polypeptide chain by a mechanism in which the sulfhydryl group of a cysteine residue at the active center acts as a nucleophile.; Catalysis o…
Ptx3	3.43672	-2.09938	-5.53611	-2.33936	5.13178	0.0314693	0.275879	pentraxin 3			GO:0001849; GO:0001872; GO:0001878; GO:0005615; GO:0008228; GO:0042802; GO:0044793; GO:0044869; GO:0044871; GO:0045087; GO:0045429; GO:0046597; GO:0046790; GO:0050766; GO:1903016; GO:1903019	complement component C1q binding; (1->3)-beta-D-glucan binding; response to yeast; extracellular space; opsonization; identical protein binding; negative regulation by host of viral process; negative regulation by host of viral exo-alpha-sialidase activity; negative regulation by host of viral glycoprotein metabolic process; innate immune response; positive regulation of nitric oxide biosynthetic…	MF; BP; CC	Interacting selectively and non-covalently with the C1q component of the classical complement cascade.; Interacting selectively and non-covalently with (1->3)-beta-D-glucans.; Any process that results in a change in state or activity of a cell or an organism (in terms of movement, secretion, enzyme production, gene expression, etc.) as a result of a stimulus from a yeast species.; That part of a …
Fbxl13	2.46702	1.37361	-1.09342	-4.83077	5.12217	0.0316136	0.27635	F-box and leucine-rich repeat protein 13			GO:0004842; GO:0016567	ubiquitin-protein transferase activity; protein ubiquitination	MF; BP	Catalysis of the transfer of ubiquitin from one protein to another via the reaction X-Ub + Y --> Y-Ub + X, where both X-Ub and Y-Ub are covalent linkages.; The process in which one or more ubiquitin groups are added to a protein.
Tesc	-2.1173	0.252074	2.36937	-3.67414	5.11915	0.031659	0.27641	tescalcin			GO:0000287; GO:0001726; GO:0005509; GO:0005634; GO:0005737; GO:0005829; GO:0005886; GO:0008285; GO:0008584; GO:0010628; GO:0019212; GO:0030027; GO:0030219; GO:0030854; GO:0032417; GO:0033628; GO:0042803; GO:0043086; GO:0045654; GO:0045893; GO:0050821; GO:0051604; GO:0071300; GO:0072659	magnesium ion binding; ruffle; calcium ion binding; nucleus; cytoplasm; cytosol; plasma membrane; negative regulation of cell proliferation; male gonad development; positive regulation of gene expression; phosphatase inhibitor activity; lamellipodium; megakaryocyte differentiation; positive regulation of granulocyte differentiation; positive regulation of sodium:proton antiporter activity; regula…	MF; CC; BP	Interacting selectively and non-covalently with magnesium (Mg) ions.; Projection at the leading edge of a crawling cell; the protrusions are supported by a microfilament meshwork.; Interacting selectively and non-covalently with calcium ions (Ca2+).; A membrane-bounded organelle of eukaryotic cells in which chromosomes are housed and replicated. In most cells, the nucleus contains all of the cell…
Stc2	1.50419	-1.24138	-2.74557	-2.89724	5.11447	0.0317297	0.27641	stanniocalcin 2			GO:0003674; GO:0005179; GO:0005575; GO:0005783; GO:0005794; GO:0006874; GO:0006979; GO:0007566; GO:0010469; GO:0010629; GO:0019899; GO:0020037; GO:0030968; GO:0033280; GO:0034976; GO:0040015; GO:0042803; GO:0043434; GO:0046697; GO:0046885; GO:0048471; GO:0055074; GO:0071456; GO:2001256	molecular_function; hormone activity; cellular_component; endoplasmic reticulum; Golgi apparatus; cellular calcium ion homeostasis; response to oxidative stress; embryo implantation; regulation of signaling receptor activity; negative regulation of gene expression; enzyme binding; heme binding; endoplasmic reticulum unfolded protein response; response to vitamin D; response to endoplasmic reticul…	MF; CC; BP	The actions of a single gene product or complex at the molecular level consisting of a single biochemical activity or multiple causally linked biochemical activities. A given gene product may exhibit one or more molecular functions.; The action characteristic of a hormone, any substance formed in very small amounts in one specialized organ or group of cells and carried (sometimes in the bloodstre…
LOC681458	3.25632	1.6151	-1.64123	-3.26637	5.0941	0.0320395	0.277948	similar to stearoyl-coenzyme A desaturase 3	01040; 03320	Biosynthesis of unsaturated fatty acids; PPAR signaling pathway	GO:0004768; GO:0005506; GO:0005789; GO:0016021; GO:0032896; GO:0055114; GO:1903966	stearoyl-CoA 9-desaturase activity; iron ion binding; endoplasmic reticulum membrane; integral component of membrane; palmitoyl-CoA 9-desaturase activity; oxidation-reduction process; monounsaturated fatty acid biosynthetic process	MF; CC; BP	Catalysis of the reaction: stearoyl-CoA + 2 ferrocytochrome b5 + O2 + 2 H+ = oleoyl-CoA + 2 ferricytochrome b5 + H2O.; Interacting selectively and non-covalently with iron (Fe) ions.; The lipid bilayer surrounding the endoplasmic reticulum.; The component of a membrane consisting of the gene products and protein complexes having at least some part of their peptide sequence embedded in the hydroph…
Alpk3	-0.736097	1.76685	2.50295	-4.37382	5.07055	0.0324021	0.27962	alpha-kinase 3			GO:0004674; GO:0005524; GO:0005634; GO:0006468; GO:0007507; GO:0055013	protein serine/threonine kinase activity; ATP binding; nucleus; protein phosphorylation; heart development; cardiac muscle cell development	MF; CC; BP	Catalysis of the reactions: ATP + protein serine = ADP + protein serine phosphate, and ATP + protein threonine = ADP + protein threonine phosphate.; Interacting selectively and non-covalently with ATP, adenosine 5'-triphosphate, a universally important coenzyme and enzyme regulator.; A membrane-bounded organelle of eukaryotic cells in which chromosomes are housed and replicated. In most cells, th…
Oprk1	2.28168	0.507334	-1.77435	-5.19571	5.0668	0.0324604	0.279695	opioid receptor, kappa 1	4080	Neuroactive ligand-receptor interaction	GO:0004930; GO:0004985; GO:0005515; GO:0005634; GO:0005829; GO:0005886; GO:0005887; GO:0006955; GO:0007187; GO:0007200; GO:0007218; GO:0007268; GO:0007626; GO:0009314; GO:0010996; GO:0016021; GO:0019233; GO:0030425; GO:0031635; GO:0032868; GO:0033603; GO:0033685; GO:0038003; GO:0038048; GO:0040017; GO:0042220; GO:0042277; GO:0042711; GO:0042755; GO:0042923; GO:0043005; GO:0043025; GO:0043204; GO:…	G-protein coupled receptor activity; opioid receptor activity; protein binding; nucleus; cytosol; plasma membrane; integral component of plasma membrane; immune response; G-protein coupled receptor signaling pathway, coupled to cyclic nucleotide second messenger; phospholipase C-activating G-protein coupled receptor signaling pathway; neuropeptide signaling pathway; chemical synaptic transmission…	MF; CC; BP	Combining with an extracellular signal and transmitting the signal across the membrane by activating an associated G-protein; promotes the exchange of GDP for GTP on the alpha subunit of a heterotrimeric G-protein complex.; Combining with an opioid (any narcotic derived from or resembling opium), and transmitting the signal across the membrane by activating an associated G-protein.; Interacting s…
Slc10a2	1.37955	-0.757773	-2.13733	0.170011	5.06441	0.0324975	0.279695	solute carrier family 10 member 2	4976	Bile secretion	GO:0000502; GO:0005342; GO:0005634; GO:0005902; GO:0006814; GO:0008206; GO:0008508; GO:0015721; GO:0016021; GO:0016324; GO:0055085	proteasome complex; organic acid transmembrane transporter activity; nucleus; microvillus; sodium ion transport; bile acid metabolic process; bile acid:sodium symporter activity; bile acid and bile salt transport; integral component of membrane; apical plasma membrane; transmembrane transport	CC; MF; BP	A large multisubunit complex which catalyzes protein degradation, found in eukaryotes, archaea and some bacteria. In eukaryotes, this complex consists of the barrel shaped proteasome core complex and one or two associated proteins or complexes that act in regulating entry into or exit from the core.; Enables the transfer of organic acids from one side of a membrane to the other. Organic acids are…
Hist2h2ab	-1.54252	-2.40974	-0.867221	-4.77781	5.05068	0.0327121	0.280794	histone cluster 2 H2A family member b	5322	Systemic lupus erythematosus	GO:0000786; GO:0000790; GO:0003677; GO:0006325; GO:0006342; GO:0046982	nucleosome; nuclear chromatin; DNA binding; chromatin organization; chromatin silencing; protein heterodimerization activity	CC; MF; BP	A complex comprised of DNA wound around a multisubunit core and associated proteins, which forms the primary packing unit of DNA into higher order structures.; The ordered and organized complex of DNA, protein, and sometimes RNA, that forms the chromosome in the nucleus.; Any molecular function by which a gene product interacts selectively and non-covalently with DNA (deoxyribonucleic acid).; Any…
Scube1	4.00237	0.75938	-3.24299	-3.26419	5.04889	0.0327402	0.280878	signal peptide, CUB domain and EGF like domain containing 1			GO:0005509; GO:0005615; GO:0007165; GO:0009897; GO:0009986; GO:0019897; GO:0030154; GO:0042802; GO:0045880; GO:0046982; GO:0051260	calcium ion binding; extracellular space; signal transduction; external side of plasma membrane; cell surface; extrinsic component of plasma membrane; cell differentiation; identical protein binding; positive regulation of smoothened signaling pathway; protein heterodimerization activity; protein homooligomerization	MF; CC; BP	Interacting selectively and non-covalently with calcium ions (Ca2+).; That part of a multicellular organism outside the cells proper, usually taken to be outside the plasma membranes, and occupied by fluid.; The cellular process in which a signal is conveyed to trigger a change in the activity or state of a cell. Signal transduction begins with reception of a signal (e.g. a ligand binding to a re…
Ang2	-3.18571	-0.319427	2.86628	-3.63238	5.00685	0.0334085	0.283986	angiogenin, ribonuclease A family, member 2			GO:0003676; GO:0004519; GO:0004540; GO:0005623; GO:0071333; GO:0090501	nucleic acid binding; endonuclease activity; ribonuclease activity; cell; cellular response to glucose stimulus; RNA phosphodiester bond hydrolysis	MF; CC; BP	Interacting selectively and non-covalently with any nucleic acid.; Catalysis of the hydrolysis of ester linkages within nucleic acids by creating internal breaks.; Catalysis of the hydrolysis of phosphodiester bonds in chains of RNA.; The basic structural and functional unit of all organisms. Includes the plasma membrane and any external encapsulating structures such as the cell wall and cell env…
Tenm4	1.55384	-0.651088	-2.20493	-5.23639	4.99547	0.0335923	0.284847	teneurin transmembrane protein 4			GO:0000902; GO:0001702; GO:0005634; GO:0005737; GO:0005886; GO:0005887; GO:0007157; GO:0007165; GO:0031641; GO:0031643; GO:0032289; GO:0042803; GO:0043005; GO:0046982; GO:0048666; GO:0048714; GO:0050839; GO:0060038; GO:0060912; GO:0097264; GO:2000543	cell morphogenesis; gastrulation with mouth forming second; nucleus; cytoplasm; plasma membrane; integral component of plasma membrane; heterophilic cell-cell adhesion via plasma membrane cell adhesion molecules; signal transduction; regulation of myelination; positive regulation of myelination; central nervous system myelin formation; protein homodimerization activity; neuron projection; protein…	BP; CC; MF	The developmental process in which the size or shape of a cell is generated and organized.; A gastrulation process in which the initial invagination becomes the anus and the mouth forms second.; A membrane-bounded organelle of eukaryotic cells in which chromosomes are housed and replicated. In most cells, the nucleus contains all of the cell's chromosomes except the organellar chromosomes, and is…
Arid5a	3.4034	1.43881	-1.96459	1.98068	4.99491	0.0336013	0.284847	AT-rich interaction domain 5A			GO:0000122; GO:0002062; GO:0003682; GO:0003714; GO:0005634; GO:0005654; GO:0005667; GO:0005730; GO:0006357; GO:0008134; GO:0030331; GO:0035066; GO:0035613; GO:0043565; GO:0044212; GO:0045944; GO:0046965; GO:0046966; GO:0050681; GO:0071222; GO:0071391; GO:1902715; GO:1904469; GO:1905078; GO:2000318; GO:2000556; GO:2000778	negative regulation of transcription by RNA polymerase II; chondrocyte differentiation; chromatin binding; transcription corepressor activity; nucleus; nucleoplasm; transcription factor complex; nucleolus; regulation of transcription by RNA polymerase II; transcription factor binding; estrogen receptor binding; positive regulation of histone acetylation; RNA stem-loop binding; sequence-specific D…	BP; MF; CC	Any process that stops, prevents, or reduces the frequency, rate or extent of transcription mediated by RNA polymerase II.; The process in which a chondroblast acquires specialized structural and/or functional features of a chondrocyte. A chondrocyte is a polymorphic cell that forms cartilage.; Interacting selectively and non-covalently with chromatin, the network of fibers of DNA, protein, and s…
Cracr2b	-1.06843	2.09689	3.16532	-1.35275	4.9928	0.0336355	0.284878	calcium release activated channel regulator 2B			GO:0002115; GO:0005509; GO:0005737; GO:2001256	store-operated calcium entry; calcium ion binding; cytoplasm; regulation of store-operated calcium entry	BP; MF; CC	A calcium ion entry mechanism in the plasma membrane activated by the depletion of calcium ion from the internal calcium ion store in the endoplasmic reticulum.; Interacting selectively and non-covalently with calcium ions (Ca2+).; All of the contents of a cell excluding the plasma membrane and nucleus, but including other subcellular structures.; Any process that modulates the frequency, rate or…
Slc7a11	3.4474	1.40532	-2.04209	-2.78352	4.98443	0.0337716	0.285224	solute carrier family 7 member 11			GO:0003333; GO:0003674; GO:0005791; GO:0005856; GO:0005886; GO:0005887; GO:0006979; GO:0007420; GO:0009636; GO:0009986; GO:0015179; GO:0015327; GO:0015813; GO:0035094; GO:0043231; GO:0070306; GO:0070527	amino acid transmembrane transport; molecular_function; rough endoplasmic reticulum; cytoskeleton; plasma membrane; integral component of plasma membrane; response to oxidative stress; brain development; response to toxic substance; cell surface; L-amino acid transmembrane transporter activity; cystine:glutamate antiporter activity; L-glutamate transmembrane transport; response to nicotine; intra…	BP; MF; CC	The process in which an amino acid is transported across a membrane.; The actions of a single gene product or complex at the molecular level consisting of a single biochemical activity or multiple causally linked biochemical activities. A given gene product may exhibit one or more molecular functions.; The rough (or granular) endoplasmic reticulum (ER) has ribosomes adhering to the outer surface;…
LOC500148	-1.79317	0.62796	2.42113	-5.07589	4.97317	0.0339558	0.286435	ribosomal protein S7 pseudogene			GO:0002181; GO:0003735; GO:0006364; GO:0022627; GO:0030686; GO:0032040; GO:0042274	cytoplasmic translation; structural constituent of ribosome; rRNA processing; cytosolic small ribosomal subunit; 90S preribosome; small-subunit processome; ribosomal small subunit biogenesis	BP; MF; CC	The chemical reactions and pathways resulting in the formation of a protein in the cytoplasm. This is a ribosome-mediated process in which the information in messenger RNA (mRNA) is used to specify the sequence of amino acids in the protein.; The action of a molecule that contributes to the structural integrity of the ribosome.; Any process involved in the conversion of a primary ribosomal RNA (r…
Chac1	-2.48361	-1.0461	1.43751	4.62704	4.96895	0.0340252	0.286905	ChaC glutathione-specific gamma-glutamylcyclotransferase 1			GO:0003839; GO:0005112; GO:0005737; GO:0005802; GO:0005829; GO:0006751; GO:0006986; GO:0007219; GO:0010955; GO:0016829; GO:0022008; GO:0045746; GO:0070059	gamma-glutamylcyclotransferase activity; Notch binding; cytoplasm; trans-Golgi network; cytosol; glutathione catabolic process; response to unfolded protein; Notch signaling pathway; negative regulation of protein processing; lyase activity; neurogenesis; negative regulation of Notch signaling pathway; intrinsic apoptotic signaling pathway in response to endoplasmic reticulum stress	MF; CC; BP	Catalysis of the reaction: (5-L-glutamyl)-L-amino acid = 5-oxoproline + L-amino acid.; Interacting selectively and non-covalently with the Notch (N) protein, a surface receptor.; All of the contents of a cell excluding the plasma membrane and nucleus, but including other subcellular structures.; The network of interconnected tubular and cisternal structures located within the Golgi apparatus on t…
Tpsb2	2.43995	0.717571	-1.72238	-2.01628	4.96732	0.034052	0.287016	tryptase beta 2			GO:0004252; GO:0005615; GO:0006508; GO:0008201; GO:0008233; GO:0031012	serine-type endopeptidase activity; extracellular space; proteolysis; heparin binding; peptidase activity; extracellular matrix	MF; CC; BP	Catalysis of the hydrolysis of internal, alpha-peptide bonds in a polypeptide chain by a catalytic mechanism that involves a catalytic triad consisting of a serine nucleophile that is activated by a proton relay involving an acidic residue (e.g. aspartate or glutamate) and a basic residue (usually histidine).; That part of a multicellular organism outside the cells proper, usually taken to be out…
Mir345	-2.56802	-0.616634	1.95138	-4.96476	4.96153	0.0341476	0.28744	microRNA 345
LOC103694380	2.42375	-0.375487	-2.79923	-5.17389	4.96095	0.0341571	0.28744	tumor necrosis factor			GO:0010469; GO:0010628; GO:0032496; GO:0034138; GO:0051092; GO:0097527	regulation of signaling receptor activity; positive regulation of gene expression; response to lipopolysaccharide; toll-like receptor 3 signaling pathway; positive regulation of NF-kappaB transcription factor activity; necroptotic signaling pathway	BP	Any process that modulates the frequency, rate or extent of a signaling receptor activity. Receptor activity is when a molecule combines with an extracellular or intracellular messenger to initiate a change in cell activity.; Any process that increases the frequency, rate or extent of gene expression. Gene expression is the process in which a gene's coding sequence is converted into a mature gene…
Crabp2	1.90822	-0.876698	-2.78492	-3.89874	4.95013	0.0343366	0.28819	cellular retinoic acid binding protein 2			GO:0001972; GO:0002138; GO:0005634; GO:0005654; GO:0005737; GO:0005783; GO:0005829; GO:0006869; GO:0008289; GO:0016918; GO:0019841; GO:0035115; GO:0042573; GO:0048385; GO:0048672	retinoic acid binding; retinoic acid biosynthetic process; nucleus; nucleoplasm; cytoplasm; endoplasmic reticulum; cytosol; lipid transport; lipid binding; retinal binding; retinol binding; embryonic forelimb morphogenesis; retinoic acid metabolic process; regulation of retinoic acid receptor signaling pathway; positive regulation of collateral sprouting	MF; BP; CC	Interacting selectively and non-covalently with retinoic acid, 3,7-dimethyl-9-(2,6,-trimethyl-1-cyclohexen-1-yl)-2,4,6,8-nonatetraenoic acid.; The chemical reactions and pathways resulting in the biosynthesis of retinoic acid, one of the three components that makes up vitamin A.; A membrane-bounded organelle of eukaryotic cells in which chromosomes are housed and replicated. In most cells, the nu…
Zfp575	1.10703	2.23999	1.13296	-4.30814	4.93906	0.0345215	0.28876	zinc finger protein 575			GO:0003676	nucleic acid binding	MF	Interacting selectively and non-covalently with any nucleic acid.
Apol3	-2.195	-0.71532	1.47968	4.3356	4.91294	0.0349623	0.290504	apolipoprotein L, 3			GO:0005576; GO:0006869; GO:0007165; GO:0008289; GO:0016020; GO:0042157; GO:0050896	extracellular region; lipid transport; signal transduction; lipid binding; membrane; lipoprotein metabolic process; response to stimulus	CC; BP; MF	The space external to the outermost structure of a cell. For cells without external protective or external encapsulating structures this refers to space outside of the plasma membrane. This term covers the host cell environment outside an intracellular parasite.; The directed movement of lipids into, out of or within a cell, or between cells, by means of some agent such as a transporter or pore. …
Efhc2	1.53407	2.74658	1.21251	-4.00684	4.91284	0.034964	0.290504	EF-hand domain containing 2			GO:1990830	cellular response to leukemia inhibitory factor	BP	Any process that results in a change in state or activity of a cell (in terms of movement, secretion, enzyme production, gene expression, etc.) as a result of a leukemia inhibitory factor stimulus.
Igsf23	0.0239771	2.7723	2.74832	-4.68183	4.89256	0.0353109	0.291885	immunoglobulin superfamily, member 23			GO:0016021	integral component of membrane	CC	The component of a membrane consisting of the gene products and protein complexes having at least some part of their peptide sequence embedded in the hydrophobic region of the membrane.
Foxs1	-0.412014	1.61174	2.02376	-1.91693	4.88892	0.0353737	0.292174	forkhead box S1			GO:0000122; GO:0000978; GO:0000981; GO:0001078; GO:0001568; GO:0003677; GO:0005634; GO:0006357; GO:0009653; GO:0030154; GO:0040018; GO:0043433; GO:0045892; GO:0050885	negative regulation of transcription by RNA polymerase II; RNA polymerase II proximal promoter sequence-specific DNA binding; RNA polymerase II transcription factor activity, sequence-specific DNA binding; transcriptional repressor activity, RNA polymerase II proximal promoter sequence-specific DNA binding; blood vessel development; DNA binding; nucleus; regulation of transcription by RNA polymer…	BP; MF; CC	Any process that stops, prevents, or reduces the frequency, rate or extent of transcription mediated by RNA polymerase II.; Interacting selectively and non-covalently with a specific upstream regulatory DNA sequence (transcription factor recognition sequence or binding site) located in the proximal promoter of a gene transcribed by RNA polymerase II. The proximal promoter is in cis with and relat…
LOC102551356	0.848657	2.29991	1.45126	-5.33225	4.88524	0.0354372	0.292373	uncharacterized LOC102551356
Arnt2	1.05383	3.07628	2.02245	-3.44881	4.88269	0.0354813	0.292373	aryl hydrocarbon receptor nuclear translocator 2	05200; 05211	Pathways in cancer; Renal cell carcinoma	GO:0000978; GO:0000981; GO:0001077; GO:0001666; GO:0001701; GO:0003677; GO:0003700; GO:0005634; GO:0005667; GO:0005737; GO:0006355; GO:0006366; GO:0007417; GO:0007420; GO:0008284; GO:0017162; GO:0032355; GO:0043066; GO:0045893; GO:0045944; GO:0046982	RNA polymerase II proximal promoter sequence-specific DNA binding; RNA polymerase II transcription factor activity, sequence-specific DNA binding; transcriptional activator activity, RNA polymerase II proximal promoter sequence-specific DNA binding; response to hypoxia; in utero embryonic development; DNA binding; DNA binding transcription factor activity; nucleus; transcription factor complex; c…	MF; BP; CC	Interacting selectively and non-covalently with a specific upstream regulatory DNA sequence (transcription factor recognition sequence or binding site) located in the proximal promoter of a gene transcribed by RNA polymerase II. The proximal promoter is in cis with and relatively close to the core promoter.; Interacting selectively and non-covalently with a specific DNA sequence in order to modul…
Col1a1	0.628404	2.57318	1.94478	5.45712	4.88009	0.0355263	0.292468	collagen type I alpha 1 chain	04510; 04512; 04974; 05146	Focal adhesion; ECM-receptor interaction; Protein digestion and absorption; Amoebiasis	GO:0001501; GO:0001503; GO:0001568; GO:0001649; GO:0001957; GO:0001958; GO:0002020; GO:0005201; GO:0005515; GO:0005576; GO:0005578; GO:0005581; GO:0005584; GO:0005615; GO:0005737; GO:0005783; GO:0005794; GO:0007584; GO:0007601; GO:0007605; GO:0009612; GO:0010718; GO:0010812; GO:0015031; GO:0030141; GO:0030199; GO:0030335; GO:0031012; GO:0031667; GO:0031960; GO:0032355; GO:0032964; GO:0034504; GO:…	skeletal system development; ossification; blood vessel development; osteoblast differentiation; intramembranous ossification; endochondral ossification; protease binding; extracellular matrix structural constituent; protein binding; extracellular region; proteinaceous extracellular matrix; collagen trimer; collagen type I trimer; extracellular space; cytoplasm; endoplasmic reticulum; Golgi appar…	BP; MF; CC	The process whose specific outcome is the progression of the skeleton over time, from its formation to the mature structure. The skeleton is the bony framework of the body in vertebrates (endoskeleton) or the hard outer envelope of insects (exoskeleton or dermoskeleton).; The formation of bone or of a bony substance, or the conversion of fibrous tissue or of cartilage into bone or a bony substanc…
LOC100912365	-1.67104	1.37435	3.04539	-2.47025	4.87002	0.0357015	0.293089	uncharacterized LOC100912365
Plpp4	-3.79517	-0.642604	3.15257	-2.38451	4.85442	0.0359749	0.293445	phospholipid phosphatase 4			GO:0003674; GO:0005575; GO:0005887; GO:0006644; GO:0007165; GO:0008150; GO:0008195; GO:0016791; GO:0042802; GO:0046839	molecular_function; cellular_component; integral component of plasma membrane; phospholipid metabolic process; signal transduction; biological_process; phosphatidate phosphatase activity; phosphatase activity; identical protein binding; phospholipid dephosphorylation	MF; CC; BP	The actions of a single gene product or complex at the molecular level consisting of a single biochemical activity or multiple causally linked biochemical activities. A given gene product may exhibit one or more molecular functions.; The part of a cell, extracellular environment or virus in which a gene product is located. A gene product may be located in one or more parts of a cell and its locat…
[truncated: 68 more rows]
